# Supplementary material for: Aqua­tricarbon­yl(3,5,7-tribromo­tropolonato)rhenium(I) methanol solvate
Source: Acta Crystallogr Sect E Struct Rep Online. 2008 Nov 22;64(Pt 12):m1610–1. doi: 10.1107/S1600536808038737 (PMC2960052; doi:10.1107/S1600536808038737)
Supplement: Supplementary file 1 [file e-64-m1610-sup1.cif]

##############################################################################
###                                                                        ###
###        Electronic paper (Acta Crystallographica Section E)             ###
###                                                                        ###
##############################################################################
#                                                                            #
# This CIF contains the data in a paper accepted for publication in Acta     #
# Crystallographica Section E. It conforms to the requirements of Notes      #
# for Authors for Section E, and has been peer reviewed under the auspices   #
# of the IUCr Commission on Journals.                                        #
#                                                                            #
# Full details of the Crystallographic Information File format               #
# are given in the paper "The Crystallographic Information File (CIF):       #
# a New Standard Archive File for Crystallography" by S. R. Hall, F. H.      #
# Allen and I. D. Brown [Acta Cryst. (1991), A47, 655-685].                  #
#                                                                            #
# The current version of the core CIF dictionary is obtainable from          #
# ftp://ftp.iucr.org/pub/cif_core.dic. The current version number is 2.4.    #
#                                                                            #
# Software is freely available for graphical display of the structure(s) in  #
# this CIF.  For information consult the CIF home page http://www.iucr.org/  #
# cif/home.html                                                              #
#                                                                            #
# This file may be used for bona fide research purposes within the           #
# scientific community so long as proper attribution is given to the journal # 
# article from which it was obtained.                                        #
#                                                                            #
##############################################################################
                                             
data_global
_audit_creation_method     'WinGX routine CIF_UPDATE'
_audit_conform_dict_name     cif_core.dic
_audit_conform_dict_version     2.3
_journal_date_recd_electronic     2008-09-09
_journal_date_accepted     2008-11-19
_journal_name_full     'Acta Crystallographica, Section E'
_journal_year     2008
_journal_volume     64
_journal_issue     12
_journal_page_first     m1610
_journal_page_last     m1611
_journal_paper_category     QM
_journal_coeditor_code     KJ2103
_publ_contact_author_name     'Visser, H.G.'
_publ_contact_author_address
;
Department of Chemistry
University of the Free State
P.O. Box 339
Bloemfontein
9300
South Africa
;
_publ_contact_author_email     schuttem.sci@ufs.ac.za
_publ_contact_author_fax     '+27-51-4446384'
_publ_contact_author_phone     '+27-51-401-2437'
_publ_section_title
;
Aquatricarbonyl(3,5,7-tribromotropolonato)rhenium(I) methanol solvate
;
loop_
    _publ_author_name
    _publ_author_address
    'Schutte, Marietjie'
;
Department of Chemistry
University of the Free State
PO Box 339
Bloemfontein 9300
South Africa
;
    'Visser, Hendrik G.'
;
Department of Chemistry
University of the Free State
PO Box 339
Bloemfontein 9300
South Africa
;
    'Roodt, Andreas'
;
Department of Chemistry
University of the Free State
PO Box 339
Bloemfontein 9300
South Africa
;
data_I
_audit_creation_method     'WinGX routine CIF_UPDATE'
_chemical_name_systematic
;
Aquatricarbonyl(3,5,7-tribromotropolonato)rhenium(I) methanol solvate
;
_chemical_formula_moiety     'C10 H4 Br3 O6 Re, C H4 O'
_chemical_formula_sum     'C11 H8 Br3 O7 Re'
_chemical_formula_iupac     '[Re (C7 H2 Br3 O2) (C O)3 (H2 O)], C H4 O'
_chemical_formula_weight     678.1
_symmetry_cell_setting     triclinic
_symmetry_space_group_name_H-M     'P -1'
_symmetry_space_group_name_Hall     '-P 1'
loop_
    _symmetry_equiv_pos_as_xyz
    'x, y, z'
    '-x, -y, -z'
_cell_length_a     9.090(5)
_cell_length_b     9.379(5)
_cell_length_c     10.010(5)
_cell_angle_alpha     109.569(5)
_cell_angle_beta     94.285(5)
_cell_angle_gamma     102.133(5)
_cell_volume     776.3(7)
_cell_formula_units_Z     2
_cell_measurement_reflns_used     3145
_cell_measurement_theta_min     2.194
_cell_measurement_theta_max     28.223
_cell_measurement_temperature     100(2)
_exptl_crystal_description     plate
_exptl_crystal_colour     orange
_exptl_crystal_size_max     0.19
_exptl_crystal_size_mid     0.06
_exptl_crystal_size_min     0.03
_exptl_crystal_density_diffrn     2.901
_exptl_crystal_density_method     'not measured'
_exptl_crystal_F_000     620
_exptl_absorpt_coefficient_mu     15.576
_exptl_absorpt_correction_type     multi-scan
_exptl_absorpt_process_details
;
(SADABS; Bruker, 2004)
;
_exptl_absorpt_correction_T_min     0.1496
_exptl_absorpt_correction_T_max     0.6261
_diffrn_radiation_type     MoK\a
_diffrn_radiation_wavelength     0.71073
_diffrn_measurement_device_type     'Bruker APEX'
_diffrn_measurement_method     '\f and \w'
_diffrn_reflns_number     8673
_diffrn_reflns_av_R_equivalents     0.0351
_diffrn_reflns_theta_min     2.19
_diffrn_reflns_theta_max     28.26
_diffrn_reflns_theta_full     25
_diffrn_measured_fraction_theta_max     0.933
_diffrn_measured_fraction_theta_full     0.98
_diffrn_reflns_limit_h_min     -8
_diffrn_reflns_limit_h_max     12
_diffrn_reflns_limit_k_min     -11
_diffrn_reflns_limit_k_max     12
_diffrn_reflns_limit_l_min     -13
_diffrn_reflns_limit_l_max     10
_diffrn_standards_number     0
_diffrn_standards_interval_count     0
_diffrn_standards_decay_%     0
_reflns_number_total     3599
_reflns_number_gt     3018
_reflns_threshold_expression     I>2\s(I)
_refine_ls_structure_factor_coef     Fsqd
_refine_ls_matrix_type     full
_refine_ls_R_factor_gt     0.0329
_refine_ls_wR_factor_ref     0.0785
_refine_ls_goodness_of_fit_ref     1.048
_refine_ls_restrained_S_all     1.048
_refine_ls_number_reflns     3599
_refine_ls_number_parameters     207
_refine_ls_number_restraints     0
_refine_ls_hydrogen_treatment     mixed
_refine_ls_weighting_scheme     calc
_refine_ls_weighting_details
                 'calc w=1/[\s^2^(Fo^2^)+(0.0385P)^2^] where P=(Fo^2^+2Fc^2^)/3'
_refine_ls_shift/su_max     0
_refine_diff_density_max     2.405
_refine_diff_density_min     -2.107
_refine_ls_extinction_method     none
loop_
    _atom_type_symbol
    _atom_type_description
    _atom_type_scat_dispersion_real
    _atom_type_scat_dispersion_imag
    _atom_type_scat_source
    C C 0.0033 0.0016 'International Tables Vol C Tables 4.2.6.8 and 6.1.1.4'
    H H 0 0 'International Tables Vol C Tables 4.2.6.8 and 6.1.1.4'
    N N 0.0061 0.0033 'International Tables Vol C Tables 4.2.6.8 and 6.1.1.4'
    O O 0.0106 0.006 'International Tables Vol C Tables 4.2.6.8 and 6.1.1.4'
    Br Br -0.2901 2.4595 'International Tables Vol C Tables 4.2.6.8 and 6.1.1.4'
    Re Re -1.0185 7.231 'International Tables Vol C Tables 4.2.6.8 and 6.1.1.4'
_computing_data_collection     'APEX2 (Bruker, 2005)'
_computing_cell_refinement     'SAINT-Plus (Bruker, 2004)'
_computing_data_reduction     'SAINT-Plus (Bruker, 2004)'
_computing_structure_solution     'SHELXS97 (Sheldrick, 2008)'
_computing_structure_refinement     'SHELXS97 (Sheldrick, 2008)'
_computing_molecular_graphics
               'DIAMOND (Brandenberg & Putz, 2005) and ORTEP-3 (Farrugia, 1999)'
_computing_publication_material     'SHELXS97 (Sheldrick, 2008)'
loop_
    _atom_site_type_symbol
    _atom_site_label
    _atom_site_fract_x
    _atom_site_fract_y
    _atom_site_fract_z
    _atom_site_U_iso_or_equiv
    _atom_site_adp_type
    _atom_site_calc_flag
    _atom_site_refinement_flags
    _atom_site_occupancy
    _atom_site_disorder_assembly
    _atom_site_disorder_group
    Re Re01 0.54228(3) 0.51098(3) 0.75340(3) 0.00853(8) Uani d . 1 . .
    Br Br1 0.46576(7) 0.05513(7) 0.28520(6) 0.01185(14) Uani d . 1 . .
    O O4 0.3428(5) 0.3587(5) 0.7724(4) 0.0107(9) Uani d . 1 . .
    C C11 0.3852(7) 0.1903(7) 0.5557(7) 0.0098(13) Uani d . 1 . .
    C C2 0.7128(8) 0.6389(7) 0.7149(7) 0.0141(8) Uani d . 1 . .
    C C15 0.1120(7) -0.0432(8) 0.6174(7) 0.0130(13) Uani d . 1 . .
    H H15 0.0347 -0.093 0.6543 0.016(19) Uiso calc R 1 . .
    C C3 0.5502(8) 0.6908(8) 0.9164(7) 0.0141(8) Uani d . 1 . .
    C C17 0.2988(7) 0.2213(7) 0.6772(6) 0.0079(12) Uani d . 1 . .
    O O5 0.4976(5) 0.3042(5) 0.5642(4) 0.0096(9) Uani d . 1 . .
    C C16 0.1735(7) 0.1137(7) 0.6939(6) 0.0100(13) Uani d . 1 . .
    C C12 0.3491(7) 0.0514(7) 0.4343(6) 0.0084(12) Uani d . 1 . .
    C C13 0.2524(7) -0.0921(7) 0.4077(7) 0.0101(13) Uani d . 1 . .
    H H13 0.2554 -0.1698 0.3217 0.012(18) Uiso calc R 1 . .
    C C14 0.1514(7) -0.1368(7) 0.4909(7) 0.0135(13) Uani d . 1 . .
    Br Br2 0.04885(8) -0.35228(8) 0.42285(7) 0.01741(15) Uani d . 1 . .
    Br Br3 0.08290(7) 0.19489(8) 0.85829(7) 0.01438(15) Uani d . 1 . .
    O O2 0.8201(5) 0.7193(5) 0.6960(5) 0.0181(11) Uani d . 1 . .
    O O3 0.5530(6) 0.8006(6) 1.0157(5) 0.0191(11) Uani d . 1 . .
    O O1 0.7678(6) 0.4158(6) 0.9272(5) 0.0221(11) Uani d . 1 . .
    C C1 0.6804(8) 0.4526(8) 0.8620(7) 0.0153(14) Uani d . 1 . .
    O O7 0.1793(6) 0.6493(6) 0.8032(5) 0.0186(11) Uani d . 1 . .
    H H7 0.1438 0.5913 0.8449 0.028 Uiso calc R 1 . .
    C C4 0.1962(8) 0.8155(7) 0.8974(7) 0.0141(8) Uani d . 1 . .
    H H4C 0.2448 0.833 0.992 0.021 Uiso calc R 1 . .
    H H4A 0.0974 0.8365 0.9024 0.021 Uiso calc R 1 . .
    H H4B 0.2572 0.8837 0.8583 0.021 Uiso calc R 1 . .
    O O6 0.3692(6) 0.5548(6) 0.6216(5) 0.0214(11) Uani d . 1 . .
    H H6A 0.295(9) 0.599(9) 0.681(8) 0.032 Uiso d . 1 . .
    H H6B 0.406(9) 0.640(9) 0.575(8) 0.032 Uiso d . 1 . .
loop_
    _atom_site_aniso_label
    _atom_site_aniso_U_11
    _atom_site_aniso_U_22
    _atom_site_aniso_U_33
    _atom_site_aniso_U_12
    _atom_site_aniso_U_13
    _atom_site_aniso_U_23
    Re01 0.00886(14) 0.00633(14) 0.00918(13) -0.00064(10) 0.00140(9) 0.00280(10)
    Br1 0.0139(3) 0.0099(3) 0.0110(3) 0.0015(3) 0.0039(2) 0.0033(2)
    O4 0.016(3) 0.006(2) 0.010(2) 0.001(2) 0.0039(18) 0.0042(18)
    C11 0.007(3) 0.012(3) 0.015(3) 0.005(3) 0.004(2) 0.008(3)
    C2 0.024(2) 0.0071(19) 0.0122(17) 0.0075(18) 0.0005(15) 0.0033(15)
    C15 0.010(3) 0.017(4) 0.014(3) 0.002(3) -0.002(2) 0.009(3)
    C3 0.024(2) 0.0071(19) 0.0122(17) 0.0075(18) 0.0005(15) 0.0033(15)
    C17 0.010(3) 0.007(3) 0.010(3) 0.001(3) 0.000(2) 0.006(2)
    O5 0.010(2) 0.004(2) 0.011(2) -0.0030(19) 0.0036(17) -0.0002(17)
    C16 0.011(3) 0.012(3) 0.008(3) 0.002(3) 0.003(2) 0.005(3)
    C12 0.006(3) 0.013(3) 0.007(3) 0.001(3) 0.001(2) 0.005(2)
    C13 0.004(3) 0.010(3) 0.014(3) 0.000(3) -0.002(2) 0.004(3)
    C14 0.010(3) 0.007(3) 0.019(3) -0.004(3) -0.004(3) 0.004(3)
    Br2 0.0181(4) 0.0091(3) 0.0225(3) -0.0015(3) 0.0040(3) 0.0052(3)
    Br3 0.0123(3) 0.0144(3) 0.0140(3) -0.0005(3) 0.0057(3) 0.0036(3)
    O2 0.016(3) 0.015(3) 0.025(3) 0.001(2) 0.010(2) 0.011(2)
    O3 0.017(3) 0.017(3) 0.018(2) 0.005(2) 0.003(2) -0.001(2)
    O1 0.022(3) 0.025(3) 0.020(3) 0.008(2) -0.001(2) 0.010(2)
    C1 0.020(4) 0.009(3) 0.012(3) 0.000(3) 0.003(3) -0.001(3)
    O7 0.025(3) 0.021(3) 0.022(3) 0.013(2) 0.008(2) 0.018(2)
    C4 0.024(2) 0.0071(19) 0.0122(17) 0.0075(18) 0.0005(15) 0.0033(15)
    O6 0.025(3) 0.025(3) 0.025(3) 0.013(3) 0.008(2) 0.018(2)
_geom_special_details
;
All e.s.d.'s (except the e.s.d. in the dihedral angle between two l.s. planes)
are estimated using the full covariance matrix. The cell e.s.d.'s are taken
into account individually in the estimation of e.s.d.'s in distances, angles
and torsion angles; correlations between e.s.d.'s in cell parameters are only
used when they are defined by crystal symmetry. An approximate (isotropic)
treatment of cell e.s.d.'s is used for estimating e.s.d.'s involving l.s.
planes.
;
loop_
    _geom_bond_atom_site_label_1
    _geom_bond_atom_site_label_2
    _geom_bond_site_symmetry_2
    _geom_bond_distance
    _geom_bond_publ_flag
    Re01 C1 . 1.882(7) y
    Re01 C3 . 1.897(6) y
    Re01 C2 . 1.899(7) y
    Re01 O4 . 2.123(5) y
    Re01 O5 . 2.146(4) y
    Re01 O6 . 2.170(5) y
    Br1 C12 . 1.899(6) ?
    O4 C17 . 1.278(7) ?
    C11 O5 . 1.289(7) ?
    C11 C12 . 1.408(9) ?
    C11 C17 . 1.477(8) ?
    C2 O2 . 1.171(8) ?
    C15 C16 . 1.379(9) ?
    C15 C14 . 1.398(9) ?
    C15 H15 . 0.93 ?
    C3 O3 . 1.162(8) ?
    C17 C16 . 1.415(8) ?
    C16 Br3 . 1.895(6) ?
    C12 C13 . 1.372(9) ?
    C13 C14 . 1.378(9) ?
    C13 H13 . 0.93 ?
    C14 Br2 . 1.900(6) ?
    O1 C1 . 1.168(8) ?
    O7 C4 . 1.495(8) ?
    O7 H7 . 0.82 ?
    C4 H4C . 0.96 ?
    C4 H4A . 0.96 ?
    C4 H4B . 0.96 ?
    O6 H6A . 0.99(8) ?
    O6 H6B . 1.06(8) ?
loop_
    _geom_angle_atom_site_label_1
    _geom_angle_atom_site_label_2
    _geom_angle_atom_site_label_3
    _geom_angle_site_symmetry_1
    _geom_angle_site_symmetry_3
    _geom_angle
    _geom_angle_publ_flag
    C1 Re01 C3 . . 89.5(3) ?
    C1 Re01 C2 . . 87.8(3) ?
    C3 Re01 C2 . . 85.0(3) ?
    C1 Re01 O4 . . 96.2(2) ?
    C3 Re01 O4 . . 99.6(2) ?
    C2 Re01 O4 . . 173.9(2) ?
    C1 Re01 O5 . . 96.7(2) ?
    C3 Re01 O5 . . 171.5(2) ?
    C2 Re01 O5 . . 100.9(2) ?
    O4 Re01 O5 . . 74.07(16) y
    C1 Re01 O6 . . 174.3(3) ?
    C3 Re01 O6 . . 94.2(2) ?
    C2 Re01 O6 . . 96.8(2) ?
    O4 Re01 O6 . . 78.93(19) y
    O5 Re01 O6 . . 79.17(18) y
    C17 O4 Re01 . . 118.0(4) ?
    O5 C11 C12 . . 120.1(5) ?
    O5 C11 C17 . . 115.0(5) ?
    C12 C11 C17 . . 124.9(6) ?
    O2 C2 Re01 . . 177.7(6) ?
    C16 C15 C14 . . 128.0(6) ?
    C16 C15 H15 . . 116 ?
    C14 C15 H15 . . 116 ?
    O3 C3 Re01 . . 179.1(6) ?
    O4 C17 C16 . . 119.0(5) ?
    O4 C17 C11 . . 115.4(6) ?
    C16 C17 C11 . . 125.5(6) ?
    C11 O5 Re01 . . 117.1(4) ?
    C15 C16 C17 . . 131.3(6) ?
    C15 C16 Br3 . . 113.9(5) ?
    C17 C16 Br3 . . 114.6(4) ?
    C13 C12 C11 . . 131.5(6) ?
    C13 C12 Br1 . . 113.1(4) ?
    C11 C12 Br1 . . 115.2(5) ?
    C12 C13 C14 . . 128.9(6) ?
    C12 C13 H13 . . 115.6 ?
    C14 C13 H13 . . 115.6 ?
    C13 C14 C15 . . 128.3(6) ?
    C13 C14 Br2 . . 115.9(5) ?
    C15 C14 Br2 . . 115.8(5) ?
    O1 C1 Re01 . . 178.7(6) ?
    C4 O7 H7 . . 109.5 ?
    O7 C4 H4C . . 109.5 ?
    O7 C4 H4A . . 109.5 ?
    H4C C4 H4A . . 109.5 ?
    O7 C4 H4B . . 109.5 ?
    H4C C4 H4B . . 109.5 ?
    H4A C4 H4B . . 109.5 ?
    Re01 O6 H6A . . 110(4) ?
    Re01 O6 H6B . . 117(4) ?
    H6A O6 H6B . . 102(6) ?
loop_
    _geom_hbond_atom_site_label_D
    _geom_hbond_atom_site_label_H
    _geom_hbond_atom_site_label_A
    _geom_hbond_site_symmetry_A
    _geom_hbond_distance_DH
    _geom_hbond_distance_HA
    _geom_hbond_distance_DA
    _geom_hbond_angle_DHA
    O6 H6B Br1 2_666 1.06(8) 2.68(8) 3.421(6) 127(5)
    O6 H6B O5 2_666 1.06(8) 1.86(8) 2.825(7) 149(6)
    C15 H15 O2 1_445 0.93 2.5 3.409(8) 166
    O7 H7 O1 2_667 0.82 2.39 2.986(7) 130
    O6 H6A O7 . 0.99(8) 1.69(8) 2.665(7) 167(7)
