# Supplementary material for: Aqua­tricarbon­yl(3,5,7-tribromo­tropolonato)rhenium(I) methanol solvate
Source: Acta Crystallogr Sect E Struct Rep Online. 2008 Nov 22;64(Pt 12):m1610–1. doi: 10.1107/S1600536808038737 (PMC2960052; doi:10.1107/S1600536808038737)
Supplement: Supplementary file 2 [file e-64-m1610-Isup2.hkl]

#
# h,k,l, Fc-squared, Fo-squared, sigma(Fo-squared) and status flag
#
data_I
_shelx_title ' 8fmasc2_0m in P-1'
_shelx_refln_list_code          4
_shelx_F_calc_maximum      382.51
_exptl_crystal_F_000       620.00
_reflns_d_resolution_high  0.7506
 
loop_
 _symmetry_equiv_pos_as_xyz
 'x, y, z'
 '-x, -y, -z'
 
_cell_length_a     9.0900
_cell_length_b     9.3790
_cell_length_c    10.0100
_cell_angle_alpha 109.569
_cell_angle_beta   94.285
_cell_angle_gamma 102.133
 
_shelx_F_squared_multiplier     1.000
 
loop_
 _refln_index_h
 _refln_index_k
 _refln_index_l
 _refln_F_squared_calc
 _refln_F_squared_meas
 _refln_F_squared_sigma
 _refln_observed_status
   1   0   0    16254.47    17597.38    287.75 o
   2   0   0    39989.88    41059.15    528.86 o
   3   0   0    14908.47    16186.17    267.70 o
   4   0   0     5474.75     5691.36    113.89 o
   5   0   0     6184.51     6163.93    154.27 o
   6   0   0      369.13      388.77     45.63 o
   7   0   0     1078.05     1201.49     75.97 o
   8   0   0     7562.57     8262.12    367.14 o
   9   0   0     1280.06     1191.08    150.84 o
  10   0   0     6759.14     6440.64    355.76 o
  11   0   0     6150.83     6124.09    277.94 o
 -11   1   0      529.44      607.63    160.80 o
 -10   1   0      553.95      639.83    114.05 o
  -9   1   0     3023.86     3082.21    273.22 o
  -8   1   0       44.32       41.46     62.40 o
  -7   1   0      665.93      547.25     60.54 o
  -6   1   0     3986.68     4053.95    128.17 o
  -5   1   0        3.37      -21.68     26.53 o
  -4   1   0     4320.23     4412.03     80.68 o
  -3   1   0     4668.60     4691.40     88.01 o
  -2   1   0    12766.08    11856.40    204.23 o
  -1   1   0    14033.77    14752.55    200.83 o
   0   1   0    12514.98    13661.93    200.61 o
   1   1   0     3137.47     3719.35     80.28 o
   2   1   0     1458.87     1447.77     39.96 o
   3   1   0     1839.51     2380.38     54.46 o
   4   1   0     1192.75     1378.07     46.38 o
   5   1   0      259.84      363.73     34.66 o
   6   1   0     2990.77     3447.30    141.38 o
   7   1   0      119.70      133.44     36.10 o
   8   1   0    10309.31    10975.93    327.87 o
   9   1   0       33.56       65.46    133.76 o
  10   1   0     8314.61     8514.00    455.37 o
  11   1   0      600.00      441.14    207.76 o
 -12   2   0     7474.68     7903.52    459.64 o
 -11   2   0     2985.44     2579.31    198.81 o
 -10   2   0    10035.60    10405.67    377.53 o
  -9   2   0     5367.96     5465.82    505.18 o
  -8   2   0      596.85      628.31    191.40 o
  -7   2   0     5535.90     5162.13    208.52 o
  -6   2   0     4649.23     4771.73    149.33 o
  -5   2   0     1916.91     1903.55     70.98 o
  -4   2   0    15401.29    15055.11    223.00 o
  -3   2   0       41.48       34.89     16.55 o
  -2   2   0    21673.49    20466.47    284.27 o
  -1   2   0    29234.12    29686.27    397.71 o
   0   2   0     8042.79     8517.49    126.75 o
   1   2   0    62674.76    68913.03    891.88 o
   2   2   0     2950.78     3375.36     87.27 o
   3   2   0    30473.79    31450.52    712.96 o
   4   2   0      862.64      795.47     83.96 o
   5   2   0     5392.93     5842.29    178.55 o
   6   2   0       32.20       80.10     40.03 o
   7   2   0      317.90      472.45    116.69 o
   8   2   0       43.43      155.11    112.42 o
 -12   3   0      417.50      375.97    146.52 o
 -11   3   0     3330.31     3482.35    300.26 o
 -10   3   0       62.16       88.07     95.74 o
  -9   3   0      633.80      482.76    141.59 o
  -8   3   0        1.87       -1.30     70.24 o
  -7   3   0      794.00      804.64     65.19 o
  -6   3   0      274.91      315.51     58.10 o
  -5   3   0     2662.97     2608.79     90.74 o
  -4   3   0     5051.43     4684.54    141.70 o
  -3   3   0     7351.40     7326.68    129.51 o
  -2   3   0    15274.50    15297.49    227.61 o
  -1   3   0     2479.56     2419.30     62.90 o
   0   3   0     6914.14     7307.57    120.53 o
   1   3   0    19043.79    20465.92    285.42 o
   2   3   0       85.44       39.75     20.54 o
   3   3   0     5168.95     5221.50     98.99 o
   4   3   0     4823.64     5387.89    320.89 o
   5   3   0      279.95      462.49    106.73 o
   6   3   0     8343.16     9295.24    425.49 o
   7   3   0     4515.83     5110.10    313.07 o
   8   3   0     3827.76     3692.77    291.72 o
   9   3   0     9175.51    10674.16    546.44 o
  10   3   0     1090.22     1142.69    246.18 o
 -12   4   0     2284.94     2554.78    233.13 o
 -11   4   0     7900.67     8191.46    365.16 o
 -10   4   0      497.94      384.18    120.26 o
  -9   4   0    11522.71    11724.71    536.48 o
  -8   4   0     1028.19     1036.17    122.35 o
  -7   4   0     2873.85     2805.09     89.43 o
  -6   4   0      315.51      328.35     82.98 o
  -5   4   0     7385.38     7390.63    179.12 o
  -4   4   0      841.34      933.30    136.46 o
  -3   4   0    29445.09    29240.94    464.73 o
  -2   4   0      954.69      991.18     53.67 o
  -1   4   0    27178.20    26999.63    382.69 o
   0   4   0     4449.67     4797.50    104.77 o
   1   4   0    21986.01    23219.61    359.13 o
   2   4   0    23198.78    25678.49    436.48 o
   3   4   0     1015.58     1190.37     54.32 o
   4   4   0     8916.09     9178.36    234.07 o
   5   4   0       30.09       49.81     99.61 o
   6   4   0      189.45       37.00    123.80 o
   7   4   0       80.19       -8.54    133.76 o
   8   4   0      542.44      495.21    182.15 o
   9   4   0     1460.55     1615.14    267.53 o
 -11   5   0      695.00      855.71    195.67 o
 -10   5   0     1398.67     1227.87    162.40 o
  -9   5   0       18.93       49.04     89.74 o
  -8   5   0        5.78      -70.29     70.29 o
  -7   5   0     2181.97     2133.88    157.13 o
  -6   5   0     5668.43     5660.87    191.51 o
  -5   5   0     8681.12     8305.02    240.20 o
  -4   5   0    15041.27    14410.72    437.47 o
  -3   5   0    28025.54    28068.79    583.62 o
  -2   5   0     5225.98     5404.79    145.96 o
  -1   5   0    27152.76    26667.20    422.98 o
   0   5   0     3551.21     3466.22     94.08 o
   1   5   0    13290.24    14498.51    248.88 o
   2   5   0     5863.16     6479.45    151.91 o
   3   5   0      384.22      387.22     83.55 o
   4   5   0      874.42      993.74     58.56 o
   5   5   0     7435.18     7813.87    418.37 o
   6   5   0      229.71      150.84    143.73 o
   7   5   0    14739.89    14766.79    681.63 o
   8   5   0     1240.54     1165.46    241.92 o
   9   5   0     6229.36     5855.77    452.52 o
 -11   6   0     1448.86     1458.12    193.16 o
 -10   6   0     4243.31     4382.42    275.90 o
  -9   6   0       50.70       47.09    102.07 o
  -8   6   0     7736.40     7434.12    324.04 o
  -7   6   0     1184.11     1211.99    111.84 o
  -6   6   0     1274.34     1419.13    138.13 o
  -5   6   0     1804.19     1813.81    278.26 o
  -4   6   0     3735.09     3753.56    246.90 o
  -3   6   0      742.02      687.56     74.95 o
  -2   6   0     7758.97     7909.88    238.05 o
  -1   6   0      148.85       52.34     38.57 o
   0   6   0    15695.34    15232.06    300.66 o
   1   6   0     2116.58     2243.00     82.02 o
   2   6   0    12335.67    13287.59    270.02 o
   3   6   0     1529.63     1688.93    133.71 o
   4   6   0       36.19       12.81    120.96 o
   5   6   0       10.87      -17.08    138.03 o
   6   6   0       31.85      200.65    172.19 o
   7   6   0      771.28      747.09    234.80 o
   8   6   0      723.12      789.78    240.49 o
 -11   7   0     2710.58     2412.03    337.26 o
 -10   7   0      755.39      674.70    162.02 o
  -9   7   0       23.41      -10.71    111.00 o
  -8   7   0        1.77      -41.32     92.66 o
  -7   7   0     1361.48     1333.72    123.53 o
  -6   7   0     1573.23     1443.86    122.64 o
  -5   7   0    15379.78    15719.90    405.92 o
  -4   7   0     8567.69     9102.12    346.42 o
  -3   7   0    11315.06    11200.91    304.27 o
  -2   7   0    23113.47    23329.81    521.10 o
  -1   7   0     5888.71     5942.68    174.20 o
   0   7   0    28533.45    28203.09    603.43 o
   1   7   0     1039.99      849.47    126.11 o
   2   7   0     9599.37    10074.38    319.71 o
   3   7   0      614.96      707.25    165.07 o
   4   7   0      107.91       11.38    138.03 o
   5   7   0      362.18      293.14    172.19 o
   6   7   0     5538.97     5270.91    398.45 o
   7   7   0      328.04      266.11    206.34 o
 -10   8   0     1315.32     1329.03    202.74 o
  -9   8   0      277.28      117.13    130.51 o
  -8   8   0      138.44      191.85    117.66 o
  -7   8   0     1711.47     1710.59    181.90 o
  -6   8   0     5374.06     5268.35    226.30 o
  -5   8   0       29.73        8.36     70.91 o
  -4   8   0     4448.76     4507.83    248.59 o
  -3   8   0      739.26      861.87    101.45 o
  -2   8   0     2139.00     2396.87    213.10 o
  -1   8   0     1800.19     1705.73    251.17 o
   0   8   0      131.06       81.95     77.92 o
   1   8   0      697.89      681.63    169.34 o
   2   8   0       27.20      109.57    139.46 o
   3   8   0        8.60      -42.69    130.92 o
   4   8   0      113.94      108.15    153.69 o
   5   8   0      589.17      695.86    224.84 o
   6   8   0     1502.11     1793.02    280.34 o
  -9   9   0      234.84      142.91    153.69 o
  -8   9   0       79.50       35.09    172.90 o
  -7   9   0      125.41       18.65    109.87 o
  -6   9   0     3441.70     3537.35    272.76 o
  -5   9   0      986.60      915.67    126.72 o
  -4   9   0    12020.99    12381.55    446.12 o
  -3   9   0     2316.61     2133.12    263.26 o
  -2   9   0    17177.78    17454.90    791.21 o
  -1   9   0     8214.21     8617.88    489.52 o
   0   9   0     4756.83     4844.00    365.72 o
   1   9   0     9784.64     9420.47    530.79 o
   2   9   0       62.76      -55.50    159.38 o
   3   9   0     9007.12     9016.33    530.79 o
   4   9   0      864.45      892.24    216.30 o
   5   9   0      134.24       -1.42    180.72 o
  -8  10   0      706.55      869.47    241.92 o
  -7  10   0      480.96      439.72    206.34 o
  -6  10   0      298.19      549.29    194.96 o
  -5  10   0     2939.61     2959.64    229.36 o
  -4  10   0     1950.05     1549.57    180.87 o
  -3  10   0     7529.92     7783.05    376.39 o
  -2  10   0     1858.43     1407.38    260.41 o
  -1  10   0     3167.49     3244.51    338.68 o
   0  10   0      611.66      498.06    204.92 o
   1  10   0      434.37      371.41    199.22 o
   2  10   0        2.26      -32.73    177.88 o
   3  10   0       16.30     -166.49    190.69 o
  -6  11   0      815.03      694.44    243.34 o
  -5  11   0     4183.11     3470.70    334.41 o
  -4  11   0     1811.34     1174.00    283.18 o
  -3  11   0    12225.34    12447.25    694.44 o
  -2  11   0     1476.88      712.94    267.53 o
  -1  11   0    12202.35    12300.68    697.29 o
   0  11   0      820.74      764.17    257.57 o
   1  11   0     3108.26     2639.72    355.76 o
   3 -12   1      364.56      428.33    249.03 o
  -2 -11   1     2581.14     3309.97    369.99 o
  -1 -11   1     3135.33     2153.05    307.37 o
   0 -11   1      486.94      385.64    216.30 o
   1 -11   1      456.65      540.75    224.84 o
   2 -11   1      125.57      126.65    202.07 o
   3 -11   1      718.27      862.36    249.03 o
   4 -11   1     3048.54     2673.88    341.53 o
   5 -11   1     1768.63     1409.09    193.69 o
   6 -11   1     3811.60     3522.00    362.87 o
   7 -11   1     2899.56     3238.82    365.72 o
  -4 -10   1     4962.59     5366.25    409.83 o
  -3 -10   1     2467.61     2444.77    298.84 o
  -2 -10   1     1192.84     1297.80    246.18 o
  -1 -10   1     6515.65     7422.53    466.75 o
   0 -10   1       18.77     -139.46    156.53 o
   1 -10   1     6870.08     6753.71    451.10 o
   2 -10   1      906.17      564.94    199.22 o
   3 -10   1     2332.43     2457.30    194.93 o
   4 -10   1      144.49        6.31    105.30 o
   5 -10   1      355.63      465.11    179.30 o
   6 -10   1       15.53      102.51    119.60 o
   7 -10   1     2614.69     2221.35    294.57 o
   8 -10   1      380.84      111.00    169.34 o
  -5  -9   1     8906.25     8215.16    485.25 o
  -4  -9   1     5928.20     6405.06    422.64 o
  -3  -9   1    10202.96    10193.17    536.48 o
  -2  -9   1     5234.21     4863.92    352.91 o
  -1  -9   1     6952.39     6461.98    404.14 o
   0  -9   1     2652.03     2305.31    258.99 o
   1  -9   1      561.11      579.06    142.30 o
   2  -9   1       43.58       92.71     92.99 o
   3  -9   1        5.79      159.95     93.29 o
   4  -9   1     4496.05     4388.94    350.77 o
   5  -9   1     1360.31     1518.29    138.92 o
   6  -9   1     4674.68     5275.91    291.99 o
   7  -9   1     9306.07     8904.56    539.33 o
   8  -9   1     2615.05     2901.58    298.84 o
   9  -9   1     8785.26     9413.00    843.15 o
  10  -9   1     1489.64     1666.37    392.76 o
  -6  -8   1       38.86      -79.69    159.38 o
  -5  -8   1     7917.41     7423.95    445.41 o
  -4  -8   1       16.33       59.77    132.34 o
  -3  -8   1    11320.71    11165.10    537.91 o
  -2  -8   1       60.94      -76.84    108.15 o
  -1  -8   1     2341.81     2786.30    253.30 o
   0  -8   1      586.14      626.17     98.06 o
   1  -8   1      720.80      781.88     89.67 o
   2  -8   1     1499.34     1509.20    113.90 o
   3  -8   1     3298.62     3060.37    154.55 o
   4  -8   1      520.03      469.78     86.88 o
   5  -8   1     8215.02     8199.29    272.30 o
   6  -8   1      756.91      628.27    128.31 o
   7  -8   1     2257.17     2385.89    169.51 o
   8  -8   1     3715.39     3777.29    257.45 o
   9  -8   1     1042.55      797.83    163.43 o
  10  -8   1     1697.46     1666.32    207.80 o
  -7  -7   1     3433.42     3257.32    325.87 o
  -6  -7   1     6962.03     6608.56    402.72 o
  -5  -7   1     9960.70    10001.06    505.18 o
  -4  -7   1    12907.56    13047.77    591.98 o
  -3  -7   1    12228.50    12559.67    563.52 o
  -2  -7   1     7789.82     7965.15    355.76 o
  -1  -7   1     6791.51     7063.54    157.87 o
   0  -7   1     5035.80     5013.03    133.07 o
   1  -7   1     2483.30     2319.93    106.87 o
   2  -7   1      166.56      209.88     56.33 o
   3  -7   1     4495.56     4487.47    171.89 o
   4  -7   1        3.65       41.36     58.09 o
   5  -7   1    16957.10    16727.88    418.46 o
   6  -7   1     3841.00     3885.59    176.91 o
   7  -7   1    10098.01    10484.42    402.27 o
   8  -7   1     5345.10     5637.28    294.04 o
   9  -7   1     6468.83     6821.62    349.35 o
  10  -7   1     7235.78     7330.72    362.60 o
  11  -7   1      770.91      739.95    214.88 o
  -8  -6   1       28.78     -142.30    166.49 o
  -7  -6   1     5366.16     4957.84    352.91 o
  -6  -6   1     1835.19     1701.95    217.72 o
  -5  -6   1     1607.99     1448.65    194.96 o
  -4  -6   1     7928.24     8002.88    361.45 o
  -3  -6   1      229.24      250.50     40.08 o
  -2  -6   1    15230.32    16010.34    301.47 o
  -1  -6   1     2130.66     2066.97     93.87 o
   0  -6   1     2334.56     2324.29     92.45 o
   1  -6   1     2052.95     2012.32    109.27 o
   2  -6   1     2374.58     2361.44    143.78 o
   3  -6   1     3238.68     3156.98    134.13 o
   4  -6   1    10134.84    10345.00    319.08 o
   5  -6   1     1985.90     2039.17    148.32 o
   6  -6   1    11129.50    10765.94    298.99 o
   7  -6   1     1906.50     2102.51    145.74 o
   8  -6   1     2496.90     2546.58    137.05 o
   9  -6   1     2276.92     2419.64    201.07 o
  10  -6   1     1035.43      669.83    151.30 o
  11  -6   1      135.83      137.87    135.04 o
  -9  -5   1        3.99      155.11    190.69 o
  -8  -5   1     3220.41     3389.66    304.53 o
  -7  -5   1     3726.39     3642.96    284.61 o
  -6  -5   1     7712.59     7621.76    399.87 o
  -5  -5   1    10017.74     9759.52    413.39 o
  -4  -5   1    14281.97    14302.47    317.80 o
  -3  -5   1    15691.17    17248.76    425.69 o
  -2  -5   1    22402.05    25318.68    511.05 o
  -1  -5   1     5262.42     5423.24    129.67 o
   0  -5   1    25214.11    26375.79    532.32 o
   1  -5   1        0.42       -9.42     24.40 o
   2  -5   1     3316.81     3128.07     91.27 o
   3  -5   1       96.47      119.57     38.88 o
   4  -5   1     4185.50     3789.55    142.67 o
   5  -5   1      355.05      407.71     65.31 o
   6  -5   1    13915.65    14251.72    351.12 o
   7  -5   1       22.88       16.87     58.79 o
   8  -5   1    12742.06    13244.25    444.65 o
   9  -5   1     1336.86     1432.83    156.37 o
  10  -5   1     6904.56     7408.62    340.18 o
  11  -5   1     2725.60     2848.49    236.38 o
 -10  -4   1     2312.03     1881.25    270.38 o
  -9  -4   1      367.76      391.33    179.30 o
  -8  -4   1    14260.25    14722.68    630.40 o
  -7  -4   1     2402.82     2626.92    223.42 o
  -5  -4   1      297.75      246.18     81.11 o
  -4  -4   1    15953.45    16500.58    342.37 o
  -3  -4   1     7087.59     7287.99    173.41 o
  -2  -4   1      378.02      495.07     43.13 o
  -1  -4   1     7265.03     8269.21    164.41 o
   0  -4   1     9907.85    10660.37    206.16 o
   1  -4   1      330.53      235.37     42.85 o
   2  -4   1    14741.28    14693.15    226.91 o
   3  -4   1    11185.06    11477.50    189.69 o
   4  -4   1    19714.80    19255.97    357.32 o
   5  -4   1     9694.78     9700.29    215.44 o
   6  -4   1     8749.58     8091.39    195.97 o
   7  -4   1    12151.75    11777.32    225.29 o
   8  -4   1     5855.46     5963.38    263.27 o
   9  -4   1     2731.26     2775.03    194.82 o
  10  -4   1     2816.57     2664.60    206.16 o
  11  -4   1       12.03        0.25    116.60 o
 -10  -3   1       18.18        2.85    169.34 o
  -3  -3   1     4166.84     3880.61    156.53 o
  -2  -3   1     9194.97    10056.04    207.13 o
  -1  -3   1    13250.58    15317.70    304.60 o
   0  -3   1      153.56       91.65     18.48 o
   1  -3   1    17945.07    17980.84    255.62 o
   2  -3   1     5405.09     5344.81     98.53 o
   3  -3   1     1287.49     1159.23     44.21 o
   4  -3   1    11036.86    10452.84    212.24 o
   5  -3   1      202.34      243.47     30.30 o
   6  -3   1     2822.16     2913.35     83.15 o
   7  -3   1     9203.82     8956.16    212.44 o
   8  -3   1       10.98       42.62     84.67 o
   9  -3   1     7922.33     8829.41    338.70 o
  10  -3   1       17.51      196.31    108.86 o
  11  -3   1     2369.77     2336.89    201.38 o
 -11  -2   1      403.14      387.06    192.11 o
  -7  -2   1    16921.74    19141.19    668.82 o
  -6  -2   1     2463.30     2614.29    109.32 o
  -1  -2   1     1121.77     1158.80     33.92 o
   0  -2   1     1500.30     1673.33     42.96 o
   1  -2   1     7932.98     8134.90    123.40 o
   2  -2   1    14688.00    15155.15    215.70 o
   3  -2   1    16841.11    17441.71    429.72 o
   4  -2   1    16196.31    15627.66    248.04 o
   5  -2   1    21751.93    21356.06    373.34 o
   6  -2   1    18695.71    18852.99    406.14 o
   7  -2   1    18147.78    18429.29    411.11 o
   8  -2   1    10396.03    10840.04    359.50 o
   9  -2   1     6462.12     6475.69    274.88 o
  10  -2   1     1194.54      926.39    173.61 o
  11  -2   1     4681.87     4535.20    337.26 o
 -11  -1   1      266.68      237.65    173.61 o
 -10  -1   1      247.24      284.61    120.96 o
  -9  -1   1      241.24      210.61    101.04 o
  -8  -1   1     1174.71     1054.54     91.61 o
  -7  -1   1     2408.23     2576.25     98.83 o
  -6  -1   1     4747.29     5530.04    116.84 o
  -5  -1   1    12886.45    13412.23    268.52 o
  -4  -1   1       95.72       86.80     31.31 o
   0  -1   1     1625.94     1720.49     36.01 o
   1  -1   1      949.68      830.99     33.28 o
   2  -1   1     5137.56     5306.55     73.60 o
   3  -1   1    17910.53    18475.61    220.42 o
   4  -1   1      894.66      841.29     33.79 o
   5  -1   1    31471.00    32728.81    633.97 o
   6  -1   1      714.04      909.37     67.55 o
   7  -1   1     6463.76     6625.42    204.65 o
   8  -1   1     2313.77     2188.81    147.95 o
   9  -1   1       16.00      135.19    103.88 o
  10  -1   1      781.32      790.53    194.24 o
  11  -1   1      232.32      320.64    124.39 o
 -11   0   1     3071.32     2572.84    233.38 o
 -10   0   1       19.67       21.58     80.99 o
  -9   0   1    18938.81    19499.50    536.48 o
  -8   0   1     5927.60     6393.54    296.70 o
  -7   0   1    21434.51    22691.04    459.13 o
  -6   0   1    25056.81    26864.66    520.92 o
  -5   0   1    23912.37    25124.25    435.85 o
  -4   0   1    27721.64    28252.34    447.91 o
  -3   0   1     2133.25     2245.05     73.12 o
  -2   0   1    24542.52    25421.45    328.39 o
  -1   0   1       83.06      101.65      8.82 o
   0   0   1     3277.61     2802.79     70.36 o
   1   0   1      448.54      404.08     20.76 o
   2   0   1     6963.91     7803.11    140.43 o
   3   0   1    12097.94    12810.61    266.20 o
   4   0   1    17617.05    19723.14    298.02 o
   5   0   1    29714.16    31319.18    591.22 o
   6   0   1     8507.88     9453.88    215.51 o
   7   0   1    18359.74    19214.68    706.53 o
   8   0   1     3226.60     3147.56    187.84 o
   9   0   1     4221.67     4283.54    253.30 o
  10   0   1     2698.42     2747.00    187.84 o
  11   0   1       13.61      133.76    194.96 o
 -11   1   1     1166.52     1276.45    154.40 o
 -10   1   1      282.89      195.53    158.67 o
  -9   1   1     2910.91     3140.81    583.44 o
  -8   1   1      117.07      274.10     74.19 o
  -7   1   1    10314.79    10471.40    315.85 o
  -6   1   1      488.80      449.18    101.75 o
  -5   1   1     6164.49     6416.84    199.16 o
  -4   1   1     5752.52     5278.60     89.92 o
  -3   1   1     8727.84     8857.00    121.41 o
  -2   1   1    13375.69    13028.51    182.01 o
  -1   1   1     7949.59     7384.03     94.96 o
   0   1   1      858.47      725.27     20.64 o
   1   1   1    20330.66    20269.34    439.76 o
   2   1   1      141.49      241.34     19.50 o
   3   1   1     6289.91     6963.36    111.47 o
   4   1   1    14002.83    15108.71    261.45 o
   5   1   1      138.41       67.09     40.87 o
   6   1   1    14782.56    15149.72    689.72 o
   7   1   1        6.98        1.88     62.29 o
   8   1   1     3627.32     3448.00    264.68 o
   9   1   1      177.97      122.38    150.84 o
 -12   2   1       23.66      -29.98    148.71 o
 -11   2   1       86.37       10.25    106.60 o
 -10   2   1     1758.81     1663.02    152.11 o
  -9   2   1      126.03       93.97    100.32 o
  -8   2   1    17528.70    18554.83    520.87 o
  -7   2   1     6580.44     6547.51    192.55 o
  -6   2   1    28275.53    28803.88    497.96 o
  -5   2   1    19163.98    19314.25    404.98 o
  -4   2   1    15715.02    14539.49    263.71 o
  -3   2   1     7525.74     7136.72    109.39 o
  -2   2   1    11451.16    11168.85    155.37 o
  -1   2   1     9284.97     9914.78    152.18 o
   0   2   1      823.50      894.22     39.12 o
   1   2   1     2117.50     2434.67     55.98 o
   2   2   1       30.84       21.85     14.95 o
   3   2   1     8577.14     8947.22    140.81 o
   4   2   1    10643.30    12024.61    490.95 o
   5   2   1     8917.41     9139.64    266.11 o
   6   2   1    22210.70    22607.70    741.40 o
   8   2   1    13591.34    14338.46    651.75 o
   9   2   1     1797.46     1548.26    257.57 o
  10   2   1     4241.95     3936.10    385.64 o
 -12   3   1      117.66      136.69    138.75 o
 -11   3   1     1378.59     1301.06    164.36 o
 -10   3   1      642.24      573.11    176.46 o
  -9   3   1     2839.92     2394.82    250.45 o
  -8   3   1    12662.59    12853.95    405.65 o
  -7   3   1      616.04      626.16     60.10 o
  -6   3   1    20375.15    20091.65    432.47 o
  -5   3   1      946.04      800.15     45.21 o
  -4   3   1     7737.58     7670.82    148.64 o
  -3   3   1       75.54      108.68     23.07 o
  -2   3   1     2423.34     2573.13     71.43 o
  -1   3   1      228.18      325.59     26.93 o
   0   3   1    28510.55    28748.93    400.64 o
   1   3   1      256.75      365.75     36.57 o
   2   3   1    48619.33    53074.58    773.68 o
   3   3   1     2918.87     2770.22     75.07 o
   5   3   1    12723.75    13703.19    430.47 o
   6   3   1     4635.04     4236.36    288.88 o
   7   3   1     8377.90     8539.61    456.79 o
   8   3   1      966.71      604.79    194.96 o
   9   3   1     1020.94      934.93    239.07 o
  10   3   1       71.09      140.88    224.84 o
 -12   4   1      292.41      386.97    199.94 o
 -11   4   1       68.89      156.96    117.93 o
 -10   4   1     2323.93     2340.49    192.83 o
  -9   4   1     1631.97     1464.71    152.34 o
  -8   4   1     2903.57     3113.80    187.71 o
  -7   4   1    11312.88    11099.50    243.74 o
  -6   4   1     4734.79     4435.94    154.97 o
  -5   4   1    10899.06    10940.92    207.88 o
  -4   4   1    11754.64    11422.57    242.47 o
  -3   4   1     6154.26     5771.90    147.65 o
  -2   4   1     2106.55     2076.19     65.86 o
  -1   4   1     3932.68     3725.25    129.19 o
   0   4   1      182.19      207.14     31.48 o
   1   4   1       11.24       27.90     21.53 o
   2   4   1     6888.42     7662.88    152.41 o
   3   4   1        9.71       10.65     26.74 o
   4   4   1    14455.54    14567.55    532.21 o
   5   4   1     1013.44     1067.14    133.05 o
   6   4   1     4586.19     5263.79    351.49 o
   7   4   1     5225.17     5286.56    377.10 o
   8   4   1      767.53      442.56    212.03 o
   9   4   1     4842.36     4458.36    404.14 o
 -11   5   1      379.83      254.78    180.72 o
 -10   5   1     8710.15     9102.36    394.18 o
  -9   5   1     3041.61     2933.82    206.85 o
  -8   5   1     8286.43     8259.50    329.20 o
  -7   5   1    11420.23    11704.76    315.60 o
  -6   5   1     2487.35     3408.45    616.17 o
  -5   5   1    17595.93    17341.85    409.59 o
  -4   5   1       31.39      118.82     51.26 o
  -3   5   1    14546.34    14695.09    586.17 o
  -2   5   1     5738.77     5502.30    197.80 o
  -1   5   1        7.00        3.05     33.50 o
   0   5   1     3725.80     3842.49    105.87 o
   1   5   1    19303.17    20180.05    529.51 o
   2   5   1     8090.75     8772.34    182.08 o
   3   5   1    21121.37    21973.48    405.68 o
   4   5   1     2886.24     2688.11    254.72 o
   5   5   1    15275.20    16391.90    728.59 o
   6   5   1     5877.49     6144.65    416.95 o
   7   5   1     6336.90     6444.91    448.25 o
   8   5   1     2469.47     1955.24    305.95 o
 -11   6   1     1590.76     1615.19    328.01 o
 -10   6   1      202.99       60.60    120.51 o
  -9   6   1     2170.68     2206.52    195.23 o
  -8   6   1     2378.76     2315.43    189.41 o
  -7   6   1     3107.84     3398.51    168.64 o
  -6   6   1     5974.77     6281.39    427.62 o
  -5   6   1     6674.85     6836.57    226.48 o
  -4   6   1     1517.35     1737.09    112.10 o
  -3   6   1     6608.36     6917.22    216.76 o
  -2   6   1       95.70      181.60     71.57 o
  -1   6   1      274.91      237.56     57.31 o
   0   6   1     1347.15     1436.30     85.18 o
   1   6   1      237.00      134.36     43.65 o
   2   6   1      413.34      452.09     51.50 o
   3   6   1     6681.45     6572.65    247.20 o
   4   6   1       67.37      200.65    153.69 o
   5   6   1    10442.58    10368.21    556.41 o
   6   6   1       25.02      -83.96    167.92 o
   7   6   1     4196.08     4385.78    406.99 o
   8   6   1       14.22     -187.84    212.03 o
 -11   7   1     5711.58     5256.79    332.68 o
 -10   7   1     1691.90     2083.30    218.75 o
  -9   7   1    14359.44    15076.58    538.43 o
  -8   7   1     2100.14     1704.13    182.58 o
  -7   7   1    13031.24    13318.74    472.22 o
  -6   7   1     3073.57     3498.44    226.70 o
  -5   7   1     6302.90     6286.19    288.94 o
  -4   7   1     6140.05     6452.33    359.49 o
  -3   7   1     1323.00     1170.59    104.20 o
  -2   7   1     2813.26     2840.72    176.01 o
  -1   7   1     7544.02     7365.96    234.41 o
   0   7   1      914.16      968.99     96.54 o
   1   7   1     8904.07     9196.66    319.11 o
   2   7   1     8956.14     9403.39    506.60 o
   3   7   1    11900.00    11219.18    583.44 o
   4   7   1    10016.30     8757.33    510.87 o
   5   7   1     6492.53     5749.05    414.10 o
   6   7   1     7196.64     7079.58    489.52 o
   7   7   1     2877.18     2527.30    351.49 o
 -10   8   1      809.68      837.28    186.91 o
  -9   8   1      361.68      358.73    143.87 o
  -8   8   1      109.11      149.32    119.77 o
  -7   8   1     1107.65     1293.20    486.68 o
  -6   8   1      796.98      592.50    260.07 o
  -5   8   1     1057.68     1046.75    141.74 o
  -4   8   1      180.09      136.29     82.32 o
  -3   8   1       20.74       45.14     70.58 o
  -2   8   1       31.12       69.15     69.44 o
  -1   8   1     6071.42     5674.82    255.26 o
   0   8   1      480.94      455.01    155.82 o
   1   8   1     8241.74     8679.07    503.75 o
   2   8   1      570.42      331.57    173.61 o
   3   8   1     4037.19     4488.24    381.37 o
   4   8   1     2907.28     2894.45    328.72 o
   5   8   1      204.55      -12.81    184.99 o
  -9   9   1     1541.90     1626.55    303.82 o
  -8   9   1     9328.17     9820.49    447.43 o
  -7   9   1     3242.98     3080.64    248.56 o
  -6   9   1    15291.92    14317.01    929.12 o
  -5   9   1     1496.86     1730.82    277.49 o
  -4   9   1     4414.27     4467.60    282.47 o
  -3   9   1      519.24      510.64    125.81 o
  -2   9   1      109.49      150.10    100.03 o
  -1   9   1       58.44       31.43     91.58 o
   0   9   1     3245.97     2571.42    303.11 o
   1   9   1     1575.68     1451.49    260.41 o
   2   9   1     6603.92     6224.34    453.95 o
   3   9   1     5230.76     5044.65    425.49 o
   4   9   1     7477.44     7910.63    530.79 o
  -8  10   1     3047.73     3513.46    369.99 o
  -7  10   1      589.97      668.82    221.99 o
  -6  10   1     1694.67     1965.21    281.76 o
  -5  10   1      258.03      410.39    151.96 o
  -4  10   1     1087.35      402.69    291.72 o
  -3  10   1     1169.50     1226.09    205.63 o
  -2  10   1      554.34      424.06    217.72 o
  -1  10   1      750.21      943.47    257.57 o
   0  10   1     7960.61     8407.27    545.02 o
   1  10   1      461.56      294.57    216.30 o
   2  10   1     9115.36     9448.93    599.10 o
  -6  11   1     1366.25     1060.16    256.15 o
  -5  11   1     4065.45     4304.67    399.87 o
  -4  11   1      277.52      283.18    263.26 o
  -3  11   1     2154.82     2320.96    350.07 o
  -2  11   1       18.20      193.53    240.49 o
  -1  11   1       67.01       46.96    236.22 o
   1 -12   2     2010.18     1304.92    273.22 o
   2 -12   2     3688.13     3396.78    382.80 o
   3 -12   2     2110.63     2066.24    323.03 o
   4 -12   2     3392.60     2305.31    354.33 o
  -2 -11   2      112.34      -21.35    173.61 o
  -1 -11   2     9807.24     9273.89    550.71 o
   0 -11   2     2122.33     2254.08    295.99 o
   1 -11   2     7529.21     8218.01    517.98 o
   2 -11   2     9168.27     8707.53    532.21 o
   3 -11   2     2812.74     2893.02    341.53 o
   4 -11   2     9983.44     9838.84    591.98 o
   5 -11   2       23.25       59.77    122.39 o
   6 -11   2     3223.70     3206.09    344.37 o
   7 -11   2        4.37      -52.65    169.34 o
  -4 -10   2      223.50      184.99    169.34 o
  -3 -10   2      503.73      593.40    194.96 o
  -2 -10   2      569.66      747.09    197.80 o
  -1 -10   2      195.59     -133.76    149.42 o
   0 -10   2     1135.84     1068.70    209.19 o
   1 -10   2      353.73      360.03    173.61 o
   2 -10   2     2229.75     2560.03    284.61 o
   3 -10   2     1733.29     1874.11    321.61 o
   4 -10   2     1434.75     1178.42    154.76 o
   5 -10   2      492.34      569.03    137.68 o
   6 -10   2     1247.47     1279.31    227.68 o
   7 -10   2        8.86        7.12    152.26 o
   8 -10   2      930.88      761.32    220.57 o
   9 -10   2      257.81      251.88    196.38 o
  -5  -9   2        2.04       49.81    140.88 o
  -4  -9   2        2.14      -22.77    126.65 o
  -3  -9   2      106.60      122.38    138.03 o
  -2  -9   2     5152.59     4812.69    325.87 o
  -1  -9   2       25.80      -54.08    113.84 o
   0  -9   2    17515.97    17362.40    747.09 o
   1  -9   2     3133.69     2928.72    179.00 o
   2  -9   2    27710.93    28393.65    754.19 o
   3  -9   2     9073.70     8932.66    332.17 o
   4  -9   2     8153.51     8259.42    281.71 o
   5  -9   2     5970.30     5835.33    237.42 o
   6  -9   2      470.23      424.73    102.32 o
   7  -9   2     4963.59     5474.50    307.76 o
   8  -9   2      509.98      653.92    160.64 o
   9  -9   2       62.59      205.83    149.53 o
  10  -9   2     1255.58     1126.52    200.04 o
  -7  -8   2     2625.46     2567.15    281.76 o
  -6  -8   2        9.52      111.00    145.15 o
  -5  -8   2     1392.68     1642.18    203.49 o
  -4  -8   2     1269.97     1395.99    189.26 o
  -3  -8   2      139.57      116.69    115.27 o
  -2  -8   2       50.92       -5.69    102.46 o
  -1  -8   2     2076.18     2187.20    213.45 o
   0  -8   2     6623.60     6898.58    513.71 o
   1  -8   2     3490.44     3723.96    180.71 o
   2  -8   2     5563.38     5533.08    215.26 o
   3  -8   2     2123.70     2221.42    132.66 o
   4  -8   2     1014.56      915.70    102.93 o
   5  -8   2      323.68      199.34     93.17 o
   6  -8   2       24.19       -8.75     75.93 o
   7  -8   2      148.92      160.74     82.79 o
   8  -8   2     1954.16     2271.02    489.52 o
   9  -8   2       67.59      -10.95    111.54 o
  10  -8   2     3327.32     3709.43    475.29 o
  -7  -7   2     7563.09     7486.57    416.95 o
  -6  -7   2        5.21       24.19    136.61 o
  -5  -7   2     7228.97     6632.75    360.03 o
  -4  -7   2     3460.39     3662.88    253.30 o
  -3  -7   2      129.24      187.84     98.19 o
  -2  -7   2     4567.53     4507.37    206.24 o
  -1  -7   2     8146.71     8465.69    192.71 o
   0  -7   2     5475.00     5271.53    130.81 o
   1  -7   2    30204.12    31058.39    564.30 o
   2  -7   2     3113.75     3527.37    127.80 o
   3  -7   2    33382.47    33488.72    703.03 o
   4  -7   2     4404.67     4530.26    176.63 o
   5  -7   2    12769.82    13082.73    359.41 o
   6  -7   2     3241.44     3132.61    160.12 o
   7  -7   2      797.70      813.89    121.10 o
   8  -7   2     1128.80     1317.83    116.21 o
   9  -7   2      222.73      161.87    125.10 o
  10  -7   2       58.12      139.87    129.47 o
  11  -7   2     1438.88     1441.82    254.72 o
  -5  -6   2     2157.20     2181.51    203.49 o
  -4  -6   2      226.08      359.04     74.35 o
  -3  -6   2     3492.09     4046.03    131.95 o
  -2  -6   2     8407.64     8679.71    194.94 o
  -1  -6   2     4472.50     4489.59    117.67 o
   0  -6   2     8133.96     8490.50    167.17 o
   1  -6   2    15221.85    15205.86    266.94 o
   2  -6   2     1283.39     1519.36    117.28 o
   3  -6   2    11581.58    12165.24    303.52 o
   4  -6   2      752.99      611.05     93.40 o
   5  -6   2     3916.95     3776.76    156.99 o
   6  -6   2     2369.62     2565.61    140.11 o
   7  -6   2        8.02       16.06     66.51 o
   8  -6   2      678.49      573.20     79.92 o
   9  -6   2     6879.55     6912.01    451.81 o
  10  -6   2      801.21      732.58    149.19 o
  11  -6   2     7578.11     7932.99    395.59 o
  -5  -5   2      309.82      310.22     64.04 o
  -4  -5   2     6140.23     6762.11    229.82 o
  -3  -5   2    11098.27    12265.63    266.46 o
  -2  -5   2      773.69      802.49     42.59 o
  -1  -5   2    16408.20    16287.44    290.35 o
   0  -5   2      844.53      967.01     46.17 o
   1  -5   2    13094.96    13443.66    232.72 o
   2  -5   2    17184.52    17846.35    300.27 o
   3  -5   2     2861.86     2935.29    110.71 o
   4  -5   2    24973.43    25102.73    526.53 o
   5  -5   2     1210.00     1277.19     91.49 o
   6  -5   2     3827.91     3760.22    153.95 o
   7  -5   2       33.45       41.97     39.71 o
   8  -5   2        2.40      -63.42     77.08 o
   9  -5   2       36.55      -25.34     88.45 o
  10  -5   2      587.97      620.12    194.24 o
  11  -5   2      661.87      502.08    155.55 o
  -3  -4   2    15968.50    17080.64    547.87 o
  -2  -4   2     9530.20    10939.02    277.50 o
  -1  -4   2    26951.29    28890.35    662.45 o
   0  -4   2     5858.53     6002.30    113.83 o
   1  -4   2    15775.86    16028.84    238.11 o
   2  -4   2     7996.33     7901.63    212.32 o
   3  -4   2     5075.37     5142.05    135.68 o
   4  -4   2    10599.98     9906.36    212.95 o
   5  -4   2     1320.66     1352.10     63.41 o
   6  -4   2     2004.63     2082.49     79.19 o
   7  -4   2     8006.33     8280.49    179.44 o
   8  -4   2       68.59      -17.08     75.74 o
   9  -4   2     6210.04     6193.54    587.71 o
  10  -4   2     4241.06     4123.07    379.24 o
  11  -4   2     2909.47     2587.07    286.03 o
  -2  -3   2    17830.12    20244.04    627.56 o
  -1  -3   2     1205.72     1276.94     48.08 o
   0  -3   2     8926.28     8658.52    129.88 o
   1  -3   2       45.99       82.76     17.72 o
   2  -3   2    17731.65    17000.89    247.67 o
   3  -3   2     9128.38     9939.75    164.32 o
   4  -3   2     8165.44     8359.63    177.47 o
   5  -3   2     7953.03     8030.33    159.10 o
   6  -3   2      333.43      430.37     54.85 o
   7  -3   2        1.95      -21.27     31.36 o
   8  -3   2        7.11      -44.06     70.24 o
   9  -3   2      239.11      263.26    123.80 o
  10  -3   2      855.61      644.63    169.34 o
  11  -3   2     1412.96     1430.91    200.65 o
  -8  -2   2     2205.92     2529.88    128.64 o
  -7  -2   2      130.33       52.65     49.81 o
  -1  -2   2    26987.03    31046.27    946.32 o
   0  -2   2    59413.75    59813.23    916.87 o
   1  -2   2     7912.52     8488.99    158.02 o
   2  -2   2   146315.91   140790.16   1764.39 o
   3  -2   2     8645.44     8825.22    132.86 o
   4  -2   2     8174.42     8433.74    232.47 o
   5  -2   2     6373.04     6418.24    134.66 o
   6  -2   2      590.59      571.77     47.37 o
   7  -2   2      368.34      324.95     71.31 o
   8  -2   2     8880.44     9154.36    435.45 o
   9  -2   2      189.05      199.23     92.40 o
  10  -2   2    10193.25    10524.12    383.16 o
  11  -2   2     2893.01     3082.93    228.38 o
 -11  -1   2      408.63      221.99    135.19 o
 -10  -1   2     3623.81     3173.36    220.57 o
  -9  -1   2     1135.17     1065.87    125.23 o
  -8  -1   2       20.76        2.11     44.10 o
  -7  -1   2     7732.32     7994.42    188.24 o
  -6  -1   2     3973.99     4151.50    314.49 o
  -5  -1   2     2231.17     2178.58     99.61 o
  -4  -1   2     9176.45    10217.37    365.72 o
  -3  -1   2      622.47      924.97     69.73 o
  -2  -1   2    12817.04    14297.20    493.79 o
  -1  -1   2    10537.44    11334.88    198.21 o
   0  -1   2     7636.86     6740.48     95.37 o
   1  -1   2    19021.96    18962.23    235.38 o
   2  -1   2     1293.81     1328.29     34.07 o
   3  -1   2     3570.11     3402.05     66.34 o
   4  -1   2       31.40       71.64     19.51 o
   5  -1   2      152.39      165.99     31.07 o
   6  -1   2       18.79      -14.84     26.28 o
   7  -1   2      480.79      452.94     66.85 o
   8  -1   2     3709.03     4167.66    203.34 o
   9  -1   2      755.23      681.73    117.96 o
  10  -1   2     3974.13     4285.05    243.12 o
  11  -1   2      513.51      526.39    149.62 o
 -11   0   2     5188.65     4351.63    276.07 o
 -10   0   2     6449.40     6407.91    327.30 o
  -9   0   2     3322.90     3494.94    169.58 o
  -8   0   2     5256.90     5107.92    195.48 o
  -7   0   2     3031.46     2992.32    164.36 o
  -6   0   2     2011.27     1960.15    145.15 o
  -5   0   2      274.29      246.85     40.24 o
  -4   0   2    13502.72    14014.77    212.92 o
  -3   0   2     2584.90     2702.43     50.21 o
  -2   0   2    39669.90    39416.93    511.49 o
  -1   0   2    17903.27    16674.20    282.72 o
   0   0   2    26821.22    24649.78    487.90 o
   1   0   2    48260.20    43486.62    834.49 o
   2   0   2      157.80      171.86     21.98 o
   3   0   2    38073.57    38560.23    530.97 o
   4   0   2       43.80       85.05     22.91 o
   5   0   2    12897.95    13014.59    250.89 o
   6   0   2       15.63        5.81     29.08 o
   7   0   2       39.58      -16.52     63.85 o
   8   0   2      940.61     1104.29    124.19 o
   9   0   2     5566.06     6958.62    412.68 o
  10   0   2      351.39      287.45    196.38 o
 -12   1   2       17.88      -18.50    204.92 o
 -11   1   2     7238.43     6795.81    291.60 o
 -10   1   2        5.62       64.56     83.40 o
  -9   1   2     3958.40     4082.63    209.90 o
  -8   1   2      260.32      245.21     72.02 o
  -7   1   2       26.10        8.21     39.88 o
  -6   1   2        2.27       34.92     32.63 o
  -5   1   2     7158.05     7002.39    142.63 o
  -4   1   2      949.43     1107.83     30.10 o
  -3   1   2     6647.13     6574.87     93.21 o
  -2   1   2     2717.29     2939.56     52.35 o
  -1   1   2    29442.36    27826.51    328.65 o
   0   1   2     7779.99     7711.04    126.56 o
   1   1   2      484.58      424.28     27.66 o
   2   1   2      561.23      594.63     38.21 o
   3   1   2     1041.33      845.11     70.73 o
   4   1   2      578.59      561.90     45.97 o
   5   1   2        5.37       12.68     42.12 o
   6   1   2     2825.45     2953.16    285.32 o
  10   1   2     2492.06     2342.31    340.10 o
 -12   2   2     5373.38     4980.61    357.18 o
 -11   2   2     5769.14     6326.90    295.06 o
 -10   2   2     4107.91     4129.18    521.54 o
  -9   2   2     8830.05     9602.42    724.32 o
  -8   2   2      176.21      230.96    112.42 o
  -7   2   2     4592.87     4185.79    165.57 o
  -6   2   2      637.19      548.22     50.77 o
  -5   2   2      563.28      491.03     43.84 o
  -4   2   2        6.47       22.88     20.49 o
  -3   2   2    26934.29    25822.71    334.78 o
  -2   2   2      779.66      894.67     34.54 o
  -1   2   2    80111.99    78481.36    951.62 o
   0   2   2     9346.18     9258.46    141.30 o
   1   2   2    30577.06    29424.33    380.99 o
   2   2   2    11334.97    10711.84    925.24 o
   3   2   2     3228.40     3182.68    159.17 o
   4   2   2    20311.08    20664.15    436.55 o
   5   2   2      542.80      623.49     80.02 o
   6   2   2     5232.97     5396.78    211.21 o
   7   2   2     2099.95     2143.09    249.03 o
   8   2   2      173.52      163.65    176.46 o
   9   2   2     1471.08     1336.23    270.38 o
  10   2   2     2325.26     2172.97    338.68 o
 -12   3   2     1861.56     1838.55    201.07 o
 -11   3   2      206.91       83.42    113.84 o
 -10   3   2     1993.57     1993.50    383.51 o
  -9   3   2      663.54      609.90    107.67 o
  -8   3   2      729.33      561.48     97.40 o
  -7   3   2     6308.79     5484.61    248.25 o
  -6   3   2      730.30      643.58     70.62 o
  -5   3   2     9853.69     9816.24    188.15 o
  -4   3   2    13469.33    13270.00    234.05 o
  -3   3   2     6958.65     6429.66    134.41 o
  -2   3   2    31321.46    31319.20    487.44 o
  -1   3   2    25411.59    26101.87    375.50 o
   0   3   2    11068.53    11254.59    203.57 o
   1   3   2     8386.91     7919.20    157.53 o
   2   3   2     1796.12     1738.67     73.75 o
   3   3   2      129.63      166.48     44.21 o
   4   3   2      154.13       76.50     51.06 o
   5   3   2     1411.77     1206.78    102.40 o
   6   3   2      171.92       62.61    143.73 o
   7   3   2     9178.53     9325.12    516.56 o
   8   3   2      873.43      683.06    219.15 o
   9   3   2    11106.12    11905.08    658.86 o
 -11   4   2     2871.82     2733.61    219.85 o
 -10   4   2     5479.81     6240.34    739.98 o
  -9   4   2      915.54      821.88    145.86 o
  -8   4   2     5601.14     5749.33    262.82 o
  -7   4   2      429.76      232.14    107.62 o
  -6   4   2     4851.35     4608.62    171.51 o
  -5   4   2     3213.32     2930.43    111.64 o
  -4   4   2      300.22      249.72     46.89 o
  -3   4   2     2320.82     2377.53     95.12 o
  -2   4   2    15223.23    14747.82    298.31 o
  -1   4   2     1006.92     1040.09     66.38 o
   0   4   2    31052.93    31719.46    498.63 o
   1   4   2       44.29       33.56     29.50 o
   2   4   2    19422.00    19084.09    344.82 o
   3   4   2     1430.69     1481.76     95.24 o
   4   4   2     4431.90     4478.77    194.20 o
   5   4   2     1048.98     1290.69    214.88 o
   6   4   2     1201.00     1326.27    230.53 o
   7   4   2      113.19      119.53    183.57 o
   8   4   2     2176.51     2283.97    324.45 o
   9   4   2      367.03      372.83    271.80 o
 -11   5   2     1158.31     1172.04    237.65 o
 -10   5   2      886.23      548.58    139.79 o
  -9   5   2     1176.88     1197.51    151.45 o
  -8   5   2      504.58      383.21    106.02 o
  -7   5   2      871.58      927.64    119.33 o
  -6   5   2     7263.88     7135.21    230.23 o
  -5   5   2     3670.32     3653.88    155.02 o
  -4   5   2    13748.80    13356.81    336.10 o
  -3   5   2    21240.83    20327.44    459.19 o
  -2   5   2    13042.10    12486.47    314.51 o
  -1   5   2    11037.46    11510.71    257.73 o
   0   5   2    26557.42    28230.69    524.19 o
   1   5   2     4677.86     5212.65    156.77 o
   2   5   2    10523.71    11054.25    221.91 o
   3   5   2        0.33       24.93     39.99 o
   4   5   2       17.43      -64.04    140.88 o
   5   5   2     3029.56     2348.00    280.34 o
   6   5   2     2705.69     2910.10    324.45 o
   7   5   2     1355.68     1300.65    280.34 o
   8   5   2    11122.93    10504.82    647.48 o
 -11   6   2      461.56      334.21    147.06 o
 -10   6   2     2137.84     1652.55    191.86 o
  -9   6   2      126.07      271.11    121.72 o
  -8   6   2      363.97       51.35     93.55 o
  -7   6   2      957.39      745.71    250.45 o
  -6   6   2     3430.10     3532.67    172.22 o
  -5   6   2     2417.08     2434.57    138.10 o
  -4   6   2    12882.81    13719.78    359.22 o
  -3   6   2       78.56      136.42     62.26 o
  -2   6   2     3427.42     3506.82    156.30 o
  -1   6   2     1899.35     1908.69    120.51 o
   0   6   2      779.84      997.43     83.01 o
   1   6   2     6480.37     6728.30    222.55 o
   2   6   2      768.54      719.00    116.69 o
   3   6   2     1374.70     1559.64    239.07 o
   4   6   2     2030.11     2426.27    297.41 o
   5   6   2        1.86        8.54    179.30 o
   6   6   2      811.64      634.67    239.07 o
   7   6   2      898.61      503.75    268.95 o
 -10   7   2      794.30      340.27    147.30 o
  -9   7   2     1062.50     1282.16    182.24 o
  -8   7   2        1.23       51.59    111.97 o
  -7   7   2      383.66      449.23    125.00 o
  -6   7   2     3400.57     3470.71    181.17 o
  -5   7   2     6772.87     6634.01    244.47 o
  -4   7   2     8781.14     9068.55    286.00 o
  -3   7   2     6165.45     6597.54    234.32 o
  -2   7   2    13123.60    13294.01    360.85 o
  -1   7   2     6046.64     5827.52    217.03 o
   0   7   2    13596.54    13915.06    440.47 o
   1   7   2    12571.25    13447.62    432.97 o
   2   7   2      904.70     1080.08    223.42 o
   3   7   2     4458.38     3950.33    367.14 o
   4   7   2     1216.71     1060.16    251.88 o
   5   7   2     1446.18     1128.46    260.41 o
   6   7   2     3267.66     2652.53    367.14 o
 -10   8   2      261.05      342.13    214.17 o
  -9   8   2     1485.66     1136.04    191.06 o
  -8   8   2     1082.52     1373.46    195.89 o
  -7   8   2      100.80       32.98    111.09 o
  -6   8   2     1161.47     1396.64    224.13 o
  -5   8   2     4044.52     4247.12    209.12 o
  -4   8   2       12.54      -28.30     74.80 o
  -3   8   2     7300.26     7287.32    264.02 o
  -2   8   2      175.73      125.35     94.28 o
  -1   8   2     8884.94     8930.61    389.20 o
   0   8   2      369.06      323.16    109.32 o
   1   8   2     2205.02     2466.11    303.11 o
   2   8   2      269.03      103.88    175.03 o
   3   8   2      315.94        1.42    189.26 o
   4   8   2        4.14      -52.65    217.72 o
   5   8   2     1580.17     1454.34    307.37 o
  -9   9   2      236.30       29.60    138.52 o
  -8   9   2        0.10      -10.77    145.84 o
  -7   9   2       14.33        0.69    131.31 o
  -6   9   2     2031.59     1743.15    206.68 o
  -5   9   2     3676.08     3526.08    414.10 o
  -4   9   2     3961.22     3925.52    245.33 o
  -3   9   2    12360.07    12101.02    442.31 o
  -2   9   2     3863.15     3663.95    237.04 o
  -1   9   2    15116.96    14973.13    754.21 o
   0   9   2     2516.63     2258.35    307.37 o
   1   9   2     9381.61     9117.36    576.33 o
   2   9   2     1487.60     1837.13    304.53 o
   3   9   2      313.07       45.54    196.38 o
  -7  10   2     4356.62     4855.38    436.87 o
  -6  10   2      646.91      -12.81    165.07 o
  -5  10   2     5748.71     4991.99    405.56 o
  -4  10   2     2622.11     2779.55    235.56 o
  -3  10   2     2511.23     2400.44    223.26 o
  -2  10   2     5177.74     4781.38    443.99 o
  -1  10   2      234.22       62.61    230.53 o
   0  10   2     1793.88     1744.64    328.72 o
   1  10   2       29.12       31.31    230.53 o
   0 -12   3      556.91      233.38    224.84 o
   1 -12   3     4662.66     5552.67    461.06 o
   2 -12   3        1.23     -105.30    197.80 o
   3 -12   3     1930.71     1882.67    320.18 o
   4 -12   3      568.64      405.56    241.92 o
  -3 -11   3     8986.91     8061.47    495.21 o
  -2 -11   3     2114.01     2024.97    284.61 o
  -1 -11   3     4126.50     4328.86    367.14 o
   0 -11   3     2293.52     2481.77    295.99 o
   1 -11   3      593.95      463.91    200.65 o
   2 -11   3      460.96      409.83    193.53 o
   3 -11   3     1717.65     1684.87    277.49 o
   4 -11   3      580.12      471.02    214.88 o
   5 -11   3     2947.45     3163.40    315.91 o
   6 -11   3     3938.95     4123.22    269.00 o
   7 -11   3     3480.21     3948.91    379.95 o
  -4 -10   3      145.62       28.46    148.00 o
  -3 -10   3     6739.89     7442.45    436.87 o
  -2 -10   3      245.32      143.73    142.30 o
  -1 -10   3     4629.88     4878.15    358.60 o
   0 -10   3     1125.88      697.29    182.15 o
   1 -10   3      107.44       -9.96    136.61 o
   2 -10   3      725.30      591.98    183.57 o
   3 -10   3     1867.48     1869.70    185.71 o
   4 -10   3      823.08      765.50    137.32 o
   5 -10   3     3160.38     3502.08    311.64 o
   6 -10   3       71.68      134.02    122.38 o
   7 -10   3     5001.65     5087.34    398.45 o
   8 -10   3     1664.28     2339.46    298.84 o
   9 -10   3      397.68      442.56    213.45 o
  -6  -9   3     4841.98     4624.85    331.57 o
  -5  -9   3     5813.46     5834.43    360.03 o
  -4  -9   3    14387.06    14234.58    627.56 o
  -3  -9   3     5432.05     6002.35    358.60 o
  -2  -9   3    13876.75    13111.81    590.56 o
  -1  -9   3     2092.60     2356.54    243.34 o
   0  -9   3     4555.19     4176.60    304.53 o
   1  -9   3      268.58      383.55    116.69 o
   2  -9   3      228.72      133.68     81.61 o
   3  -9   3      109.25      113.48    118.82 o
   4  -9   3     1735.90     1676.84    157.02 o
   5  -9   3     5632.83     5784.56    231.52 o
   6  -9   3     3879.85     4354.09    211.13 o
   7  -9   3    10542.35    11012.31    389.62 o
   8  -9   3     7537.64     7482.51    371.31 o
   9  -9   3     4814.68     5361.32    334.05 o
  -6  -8   3      454.90      469.60    136.61 o
  -5  -8   3     3614.42     3670.00    260.41 o
  -4  -8   3     4187.51     4300.40    276.07 o
  -3  -8   3       70.81       88.23    102.46 o
  -2  -8   3     7117.69     6594.33    350.07 o
  -1  -8   3     2147.56     2064.82    199.22 o
   0  -8   3     4915.01     4915.80    200.38 o
   1  -8   3     1988.12     1812.88    201.36 o
   2  -8   3        0.15      -26.54     49.97 o
   3  -8   3     1545.89     1514.79    112.32 o
   4  -8   3     4316.30     4719.03    517.27 o
   5  -8   3      383.05      343.64     82.64 o
   6  -8   3    10823.14    10857.88    361.94 o
   7  -8   3      330.64      289.66    111.17 o
   8  -8   3     6263.46     6525.70    249.37 o
   9  -8   3      618.37      394.12    148.05 o
  10  -8   3      457.39      478.05    325.87 o
  -5  -7   3     8098.09     8198.08    379.95 o
  -4  -7   3    15569.73    16152.83    630.40 o
  -3  -7   3    12795.12    13487.15    663.13 o
  -2  -7   3    11075.77    10996.90    223.12 o
  -1  -7   3    12747.64    13194.19    303.17 o
   0  -7   3     3710.69     3972.77    159.49 o
   1  -7   3     3148.87     2987.71    108.97 o
   2  -7   3     2281.95     2363.13    106.11 o
   3  -7   3      380.33      337.01     67.31 o
   4  -7   3      869.49     1088.49    118.77 o
   5  -7   3     1081.39     1165.28    105.06 o
   6  -7   3     8379.89     8859.30    277.38 o
   7  -7   3     2607.28     2708.82    129.79 o
   8  -7   3     9880.01    10436.17    313.39 o
   9  -7   3     1037.80     1024.10    169.11 o
  10  -7   3     4935.98     4908.23    307.37 o
  11  -7   3     1049.35     1006.08    246.18 o
  -4  -6   3    13448.34    14280.16    782.67 o
  -3  -6   3      447.39      467.59     49.48 o
  -2  -6   3     2483.39     2655.63     81.33 o
  -1  -6   3     3976.74     3741.16    103.76 o
   0  -6   3     5988.35     6094.04    128.48 o
   1  -6   3     1655.27     1607.33     74.17 o
   2  -6   3    18759.77    18652.27    365.51 o
   3  -6   3      101.68       43.55     56.92 o
   4  -6   3    13944.18    13646.55    334.89 o
   5  -6   3     8288.82     8955.78    326.20 o
   6  -6   3     6055.35     6220.99    179.56 o
   7  -6   3     7906.10     8048.86    288.38 o
   8  -6   3     1528.07     1766.20    120.07 o
   9  -6   3     6684.95     6812.71    328.24 o
  10  -6   3      477.20      721.48    199.22 o
  11  -6   3      450.99      557.83    212.03 o
  -3  -5   3    12904.14    13235.61    448.25 o
  -2  -5   3     5362.77     5664.52    166.90 o
  -1  -5   3     6313.46     6323.36    177.24 o
   0  -5   3     2801.85     2859.93     86.01 o
   1  -5   3     2535.22     2486.04     99.81 o
   2  -5   3      117.56       66.36     39.70 o
   3  -5   3     1893.87     1969.86     87.79 o
   4  -5   3     5535.73     5286.90    197.64 o
   5  -5   3      700.36      803.75     64.80 o
   6  -5   3     3766.95     3911.05    162.47 o
   7  -5   3     3686.57     3753.33    140.67 o
   8  -5   3     1833.28     1943.80    115.75 o
   9  -5   3     7785.11     8378.81    468.18 o
  10  -5   3       87.57       76.84    142.30 o
  11  -5   3     3365.53     3749.79    273.05 o
  -2  -4   3      710.25      850.97     68.31 o
  -1  -4   3     9138.13     9683.91    247.49 o
   0  -4   3       29.37       15.50     17.55 o
   1  -4   3     8928.78     9248.35    185.08 o
   2  -4   3      265.47      266.06     35.52 o
   3  -4   3    26425.84    25351.64    455.71 o
   4  -4   3    10347.41    10594.02    224.77 o
   5  -4   3    24260.33    24253.93    441.96 o
   6  -4   3     5535.54     5741.10    157.84 o
   7  -4   3    12932.87    12303.95    271.23 o
   8  -4   3     8685.67     8911.02    452.52 o
   9  -4   3     5848.83     5734.82    365.72 o
  10  -4   3     4176.28     3898.19    243.93 o
  11  -4   3      354.68      405.90    182.15 o
  -7  -3   3     2252.70     2430.54    172.19 o
  -2  -3   3     3320.43     3789.53    149.42 o
  -1  -3   3    14982.48    15854.31    305.35 o
   0  -3   3      145.16       99.43     21.72 o
   1  -3   3       15.17       23.85     17.01 o
   2  -3   3     1353.37     1691.49     52.68 o
   3  -3   3     6418.66     6530.74    122.06 o
   4  -3   3     1584.72     1811.30     72.00 o
   5  -3   3    13969.67    13799.98    269.16 o
   6  -3   3       41.54       43.08     31.98 o
   7  -3   3     9950.00     9320.05    874.94 o
   8  -3   3     1748.96     1796.26    155.46 o
   9  -3   3     1780.12     1820.09    163.86 o
  10  -3   3     1984.21     2089.89    596.25 o
  11  -3   3      150.18      130.17    137.34 o
 -10  -2   3      265.36      260.41    149.42 o
  -7  -2   3    29800.21    30744.59   1026.01 o
  -6  -2   3    12436.31    13481.80    496.64 o
  -5  -2   3    17364.82    19199.54    677.36 o
  -4  -2   3    30503.33    33338.78   1115.66 o
  -3  -2   3     9203.22    11325.91    429.76 o
  -2  -2   3    32524.55    34249.52   1142.69 o
  -1  -2   3     6895.46     6842.95    131.69 o
   0  -2   3     8703.09     7718.44    164.52 o
   1  -2   3     9437.82     9208.98    132.12 o
   2  -2   3     5812.50     5796.39     96.37 o
   3  -2   3     8605.75     8337.72    123.29 o
   4  -2   3    19416.02    19641.05    313.59 o
   5  -2   3    10928.26    10710.70    197.66 o
   6  -2   3    22029.75    21499.33    764.85 o
   7  -2   3     8972.59     9088.89    664.45 o
   8  -2   3     7663.29     8196.19    315.91 o
   9  -2   3     5565.55     6077.42    276.97 o
  10  -2   3     1256.66     1285.64    168.72 o
  11  -2   3      541.70      536.53    182.86 o
 -11  -1   3        5.39       70.31     86.41 o
 -10  -1   3      866.45      804.30     98.96 o
  -9  -1   3     2058.96     2106.11    125.48 o
  -8  -1   3     3366.18     3496.08    117.58 o
  -7  -1   3     1468.38     1734.68    116.69 o
  -6  -1   3      796.93      816.71     51.76 o
  -5  -1   3     4334.72     4411.55    131.25 o
  -4  -1   3     1394.96     1259.69     58.45 o
  -3  -1   3     1855.09     2101.07     77.26 o
  -2  -1   3     9288.95     9381.54    204.69 o
  -1  -1   3     8618.44     8151.24    156.05 o
   0  -1   3     4669.47     4270.20     91.61 o
   1  -1   3     5629.30     5366.60    172.33 o
   2  -1   3      816.89      910.14     48.09 o
   3  -1   3     8287.91     8311.52    145.62 o
   4  -1   3     1645.53     1555.84     60.66 o
   5  -1   3     1188.19     1127.60     56.23 o
   6  -1   3    11743.61    11609.90    335.21 o
   7  -1   3      780.97      703.41    107.44 o
   8  -1   3     5852.95     6095.27    265.98 o
   9  -1   3      264.69      290.88    118.48 o
  10  -1   3      809.64      409.83    226.26 o
 -11   0   3     1562.20     1368.37    198.51 o
 -10   0   3     2795.26     2682.46    342.24 o
  -9   0   3     1146.86     1284.80    180.72 o
  -8   0   3    16119.61    16417.32    443.11 o
  -7   0   3     1122.29     1088.06     87.93 o
  -6   0   3    36850.49    36847.63    608.83 o
  -5   0   3     5486.14     5465.82    123.43 o
  -4   0   3    39108.68    38850.86    513.41 o
  -3   0   3    19009.18    19477.33    271.54 o
  -2   0   3     5298.49     5319.44    102.55 o
  -1   0   3    10968.70    10445.66    179.92 o
   0   0   3      194.08      187.57     30.81 o
   1   0   3     2873.53     2611.94    100.84 o
   2   0   3     7488.88     7095.11    178.01 o
   3   0   3     6868.37     7265.43    285.30 o
   4   0   3    10905.46    10890.89    267.53 o
   5   0   3    11819.43    11360.01    385.64 o
   6   0   3    13754.97    13324.35   1600.91 o
  10   0   3     4007.30     3657.19    414.10 o
 -11   1   3      306.59      334.83    109.44 o
 -10   1   3     1389.53     1103.30    129.78 o
  -9   1   3     1880.18     1931.54    283.18 o
  -8   1   3     2372.57     2461.00    170.76 o
  -7   1   3     4779.60     4425.82    144.93 o
  -6   1   3    10248.47    10552.18    251.31 o
  -5   1   3       15.76       10.77     20.05 o
  -4   1   3     8359.87     7913.82    132.87 o
  -3   1   3     2694.00     2853.02     66.32 o
  -2   1   3       76.63       77.17     17.55 o
  -1   1   3       10.40       41.09     15.80 o
   0   1   3    18239.26    17194.63    239.28 o
   1   1   3      589.44      864.59     48.46 o
   2   1   3    33776.44    32421.33    563.02 o
   3   1   3     1086.79     1161.31     84.25 o
   4   1   3    36098.59    37329.63   1029.56 o
   5   1   3     3421.57     3255.26    137.87 o
   6   1   3     7655.08     7514.23    228.30 o
   7   1   3     7687.42     7997.44    472.45 o
   8   1   3       21.14     -109.57    162.23 o
   9   1   3     3304.11     3836.49    389.91 o
  10   1   3      162.49      -78.27    246.18 o
 -11   2   3      430.07      555.89    129.05 o
 -10   2   3     3322.36     2961.31    239.07 o
  -9   2   3      758.31      653.88    140.17 o
  -8   2   3     8747.83     8949.44    483.83 o
  -7   2   3    13570.49    13283.20    320.86 o
  -6   2   3     3887.92     3684.02    152.85 o
  -5   2   3    27701.77    27472.75    434.79 o
  -4   2   3      736.91      715.08     64.82 o
  -3   2   3    20021.07    19551.18    290.86 o
  -2   2   3     4812.93     4978.37     94.42 o
  -1   2   3     4222.75     3777.09     81.13 o
   0   2   3       90.30      191.80     27.91 o
   1   2   3       45.69       17.36     22.29 o
   2   2   3      107.82      180.69     44.29 o
   3   2   3     5917.93     6008.28    182.94 o
   4   2   3     7721.65     8243.18    253.00 o
   5   2   3     5278.00     5262.04    233.19 o
   6   2   3    10421.07    10134.79    341.83 o
   7   2   3     3216.03     3113.59    321.61 o
   8   2   3     1663.26     1472.84    266.11 o
   9   2   3     2986.33     2944.25    362.87 o
  10   2   3      171.56       56.92    254.72 o
 -11   3   3      607.48      447.30    132.20 o
 -10   3   3     5468.11     5599.51    347.22 o
  -9   3   3     3070.58     2937.11    281.05 o
  -8   3   3    10415.79    10139.11    351.59 o
  -7   3   3     8401.58     8583.34    393.86 o
  -6   3   3     6117.97     6037.40    164.61 o
  -5   3   3     8601.33     8285.56    196.53 o
  -4   3   3      411.72      456.32     64.91 o
  -3   3   3    10787.39    10091.01    221.87 o
  -2   3   3     3722.20     3312.50    109.07 o
  -1   3   3     1972.35     2004.52     85.34 o
   0   3   3     9232.66     8944.67    180.64 o
   1   3   3     7046.86     6707.69    151.31 o
   2   3   3     4487.37     4908.82    141.28 o
   3   3   3    32493.77    32966.63    824.93 o
   4   3   3     4637.49     5033.72    207.73 o
   5   3   3    24095.56    24834.02   1118.50 o
   6   3   3      510.55      583.44    202.07 o
   7   3   3     7389.59     7610.37    496.64 o
   8   3   3     1528.20     1020.31    277.49 o
   9   3   3      344.64       35.58    247.61 o
 -11   4   3      827.03      769.16    157.10 o
 -10   4   3      151.20      238.16    114.79 o
  -9   4   3     8841.25     8847.60    357.05 o
  -8   4   3      700.49      738.51    114.75 o
  -7   4   3     9410.00     9475.67    342.32 o
  -6   4   3     7644.54     7670.47    203.83 o
  -5   4   3     4409.76     4154.27    138.17 o
  -4   4   3     9077.48     9093.34    389.04 o
  -3   4   3     3843.95     3675.84    162.30 o
  -2   4   3     3713.17     3794.41    157.45 o
  -1   4   3      557.25      610.67     69.87 o
   0   4   3      176.31      209.05     47.42 o
   1   4   3     1016.34      976.57     72.64 o
   2   4   3     1515.66     1484.41    151.56 o
   3   4   3     1712.53     1764.47    110.77 o
   4   4   3     1033.52     1122.51    142.30 o
   5   4   3     6491.79     6577.25    443.99 o
   6   4   3      292.02        9.96    177.88 o
   7   4   3     5590.32     4572.20    429.76 o
   8   4   3      268.07      -18.50    226.26 o
 -11   5   3     2142.25     2208.05    214.54 o
 -10   5   3     2373.94     2572.40    356.47 o
  -9   5   3    12744.23    13328.11    742.82 o
  -8   5   3     4038.06     3565.11    220.96 o
  -7   5   3    20494.88    20067.76    601.40 o
  -6   5   3     3448.23     3524.97    191.83 o
  -5   5   3     8173.92     7729.77    244.53 o
  -4   5   3     1337.46     1239.04    116.96 o
  -3   5   3      152.52      107.53     59.01 o
  -2   5   3     3571.41     3341.51    238.53 o
  -1   5   3    15811.46    15644.56    384.86 o
   0   5   3       34.45       69.14     52.35 o
   1   5   3    20409.61    20004.48    409.59 o
   2   5   3     5721.00     5525.32    201.48 o
   3   5   3    12218.22    12981.30    416.24 o
   4   5   3    14273.79    13941.44    698.71 o
   5   5   3     6142.97     6289.80    453.95 o
   6   5   3    12542.88    12437.29    687.32 o
   7   5   3     1546.20      940.62    284.61 o
 -11   6   3      134.48       48.62    128.47 o
 -10   6   3      853.04      468.51    221.28 o
  -9   6   3      308.76      166.48    118.64 o
  -8   6   3     3698.39     3275.51    233.06 o
  -7   6   3       34.45       13.04    128.78 o
  -6   6   3     1528.37     1474.69    124.97 o
  -5   6   3      461.30      621.36     94.10 o
  -4   6   3     1313.80     1237.87    112.53 o
  -3   6   3       22.33       23.50     61.43 o
  -2   6   3       13.60      -54.02     54.02 o
  -1   6   3       40.17       54.62     61.78 o
   0   6   3      683.61      675.79     95.56 o
   1   6   3     4936.40     4794.46    234.52 o
   2   6   3       44.07      -24.57     81.82 o
   3   6   3     4283.84     4133.91    368.57 o
   4   6   3     1507.66     1121.35    254.72 o
   5   6   3     1123.12      916.43    273.22 o
   6   6   3     3611.36     4129.64    436.87 o
   7   6   3        0.43       17.08    264.68 o
 -10   7   3     1799.32     1576.66    258.99 o
  -9   7   3     3146.76     3153.44    422.64 o
  -8   7   3    10927.14    11163.21    506.60 o
  -7   7   3     1950.30     1850.05    186.37 o
  -6   7   3    17524.25    17549.98    579.04 o
  -5   7   3     2521.64     2327.19    160.45 o
  -4   7   3    12557.93    12805.67    370.28 o
  -3   7   3       33.07      -35.26     70.00 o
  -2   7   3      127.83       75.06     78.91 o
  -1   7   3        7.54       92.45     73.83 o
   0   7   3     4899.28     5196.88    382.08 o
   1   7   3      210.04      221.25    100.41 o
   2   7   3    15604.88    15683.23    785.51 o
   3   7   3     2572.64     2322.39    315.91 o
   4   7   3    11230.89    11435.48    670.25 o
   5   7   3     5709.75     4974.92    465.33 o
  -9   8   3     1266.16      967.17    303.82 o
  -8   8   3     1106.47     1189.18    190.02 o
  -7   8   3     2492.11     2212.55    244.76 o
  -6   8   3     2146.59     1800.37    198.39 o
  -5   8   3      646.18      522.60    110.57 o
  -4   8   3       80.25      123.45     91.67 o
  -3   8   3      686.08      703.63    217.01 o
  -2   8   3      152.20      204.17    115.18 o
  -1   8   3     1372.59     1250.98    158.94 o
   0   8   3     3315.02     3520.58    369.99 o
   1   8   3     1192.81     1461.45    276.07 o
   2   8   3     9049.00     8854.10    577.75 o
   3   8   3      328.40       88.23    219.15 o
   4   8   3     5429.46     5640.90    506.60 o
  -8   9   3     6505.84     5400.40    583.44 o
  -7   9   3     6359.52     6342.83    752.07 o
  -6   9   3     2826.84     3115.02    330.14 o
  -5   9   3     8065.40     7755.52    493.79 o
  -4   9   3      113.04       66.83    126.57 o
  -3   9   3     4330.15     4594.10    561.39 o
  -2   9   3      896.34      910.08    161.96 o
  -1   9   3      628.02      727.17    257.57 o
   0   9   3      946.60      742.82    258.99 o
   1   9   3     2765.73     2195.74    347.22 o
   2   9   3     1058.65      654.59    267.53 o
  -6  10   3      609.43      949.16    239.07 o
  -5  10   3       54.82      236.22    187.84 o
  -4  10   3      203.26      119.53    177.88 o
  -3  10   3       19.19       93.92    243.34 o
  -2  10   3     3528.69     3300.01    408.41 o
  -1  10   3      613.63      720.05    281.76 o
   0  10   3     5157.36     4456.93    468.18 o
   0 -12   4     3476.62     2878.79    341.53 o
   1 -12   4       24.04     -106.73    179.30 o
   2 -12   4     2365.62     1780.21    294.57 o
   3 -12   4      332.99      209.19    216.30 o
   5 -12   4     2351.61     2231.31    321.61 o
  -3 -11   4      290.60      129.50    169.34 o
  -2 -11   4     2568.45     3207.51    313.07 o
  -1 -11   4     1762.52     1770.25    261.84 o
   0 -11   4     9128.79     9087.48    525.10 o
   1 -11   4     1594.29     1734.68    253.30 o
   2 -11   4    11313.51    12071.57    638.94 o
   3 -11   4     3281.67     3325.62    345.80 o
   5 -11   4     5498.06     5748.27    298.90 o
   6 -11   4     1022.85      652.78    156.20 o
   7 -11   4     1897.52     1801.56    286.03 o
  -4 -10   4      486.96      685.90    176.46 o
  -3 -10   4      708.55      786.94    186.42 o
  -2 -10   4     1295.30     1219.54    196.38 o
  -1 -10   4     1133.21     1135.58    204.92 o
   0 -10   4       42.67       55.50    139.46 o
   1 -10   4     5377.47     5121.49    361.45 o
   2 -10   4     2050.64     1489.91    237.65 o
   3 -10   4     3921.99     4246.90    234.42 o
   4 -10   4      371.95      537.91    157.96 o
   5 -10   4     1327.85     1383.31    157.94 o
   6 -10   4      135.18       49.83    101.42 o
   7 -10   4       88.55       83.96    157.96 o
   8 -10   4        2.48      130.92    169.34 o
  -5  -9   4     2322.11     2468.96    230.53 o
  -4  -9   4      886.85     1088.62    170.76 o
  -3  -9   4       50.98        7.12    113.84 o
  -2  -9   4     4512.11     4509.59    303.11 o
  -1  -9   4     3666.74     3958.87    286.03 o
   0  -9   4     7852.25     7576.22    416.95 o
   1  -9   4    19809.80    19664.46    548.38 o
   2  -9   4     4774.02     4775.31    222.83 o
   3  -9   4    23486.54    23613.78    892.24 o
   4  -9   4      999.97     1344.88    217.72 o
   5  -9   4    11348.81    11054.22    388.69 o
   6  -9   4     2109.09     1960.88    276.39 o
   7  -9   4     1994.13     2316.99    231.84 o
   8  -9   4      528.47      397.64    107.12 o
   9  -9   4      392.61      304.53    186.42 o
  -5  -8   4      994.62     1065.85    152.26 o
  -4  -8   4      347.47      402.72    113.84 o
  -3  -8   4     7874.99     7833.79    378.53 o
  -2  -8   4       30.39      -18.50     91.07 o
  -1  -8   4     5516.50     5642.32    317.34 o
   0  -8   4     5843.19     5657.47    216.93 o
   1  -8   4     5401.76     5270.97    214.91 o
   2  -8   4     5060.86     5055.28    208.13 o
   3  -8   4     3048.06     3136.36    237.65 o
   4  -8   4      307.40      246.75     72.40 o
   5  -8   4      344.46      619.57     91.55 o
   6  -8   4      193.62      396.51     93.56 o
   7  -8   4        1.16       -5.88     61.64 o
   8  -8   4     1283.69     1227.91    141.53 o
   9  -8   4      768.11      798.32    209.19 o
  10  -8   4      668.41      739.98    231.95 o
  -4  -7   4     2051.38     1979.44    163.65 o
  -3  -7   4     1053.36     1126.52     99.07 o
  -2  -7   4      694.59      724.60     66.83 o
  -1  -7   4    17014.04    18294.74    340.52 o
   0  -7   4     1161.55     1397.09     74.83 o
   1  -7   4    19519.89    18536.70    390.02 o
   2  -7   4    10141.93    10443.75    277.47 o
   3  -7   4     5015.98     4698.56    199.23 o
   4  -7   4    15994.27    16185.21    463.82 o
   5  -7   4      101.46       98.73     63.44 o
   6  -7   4    10236.18     9795.06    279.34 o
   7  -7   4        0.43       15.68     57.75 o
   8  -7   4     1009.78     1179.69    128.13 o
   9  -7   4      525.33      411.26    172.19 o
  10  -7   4      735.20      694.50    171.67 o
  -4  -6   4     2838.50     2729.37    148.00 o
  -3  -6   4     1826.98     2011.97    127.75 o
  -2  -6   4     7840.56     7687.70    193.25 o
  -1  -6   4     6518.08     5878.96    356.98 o
   0  -6   4    13600.30    14474.94    328.18 o
   1  -6   4    11300.19    11407.83    240.19 o
   2  -6   4     9109.96     9243.50    210.16 o
   3  -6   4     2672.72     2598.93    141.16 o
   4  -6   4     1472.37     1482.36    117.15 o
   5  -6   4       20.47       43.34     61.90 o
   6  -6   4      112.87      208.73     58.98 o
   7  -6   4     2475.60     2412.01    133.50 o
   8  -6   4      108.09      122.87     68.53 o
   9  -6   4     4711.63     5136.34    286.69 o
  10  -6   4     1711.72     1893.73    208.82 o
  11  -6   4     3330.50     3641.36    285.39 o
  -3  -5   4      348.38      453.95     59.77 o
  -2  -5   4     4757.56     4826.07    129.75 o
  -1  -5   4      160.84      107.16     38.33 o
   0  -5   4    26125.62    27960.58    430.44 o
   1  -5   4       17.29       14.08     26.53 o
   2  -5   4    19870.92    20193.79    329.31 o
   3  -5   4     1675.60     1693.25     80.89 o
   4  -5   4     7321.05     6970.86    178.49 o
   5  -5   4     4842.54     4855.54    163.90 o
   6  -5   4      463.64      576.28    165.35 o
   7  -5   4     4416.69     4530.26    152.37 o
   8  -5   4      431.73      511.92    109.93 o
   9  -5   4       14.82      138.80    112.08 o
  10  -5   4      905.06     1176.72    177.45 o
  11  -5   4      351.65      317.95    152.22 o
  -7  -4   4     3120.43     3604.54    241.92 o
  -6  -4   4     1034.85     1294.96    149.42 o
  -2  -4   4    18095.60    18605.53    431.66 o
  -1  -4   4    24181.97    26026.16    596.18 o
   0  -4   4    27325.18    28233.39    598.81 o
   1  -4   4    18183.51    18844.03    303.49 o
   2  -4   4    31733.37    31899.33    442.35 o
   3  -4   4    10205.29    10252.75    196.81 o
   4  -4   4    24127.69    24857.09    442.33 o
   5  -4   4      983.65      970.57     67.56 o
   6  -4   4      404.46      386.05     55.49 o
   7  -4   4       47.07       27.99     49.65 o
   8  -4   4     4992.02     4865.73    245.91 o
   9  -4   4      419.84      461.20    124.70 o
  10  -4   4     8522.66     8734.49    377.11 o
  11  -4   4     1562.87     1705.97    266.82 o
  -7  -3   4     2159.07     2110.36    162.23 o
  -6  -3   4     1248.78     1203.88    128.07 o
  -5  -3   4     9234.50     9357.85    401.29 o
  -4  -3   4    12608.04    13352.30    525.10 o
  -3  -3   4       76.85       73.17     35.58 o
  -2  -3   4     7066.61     6859.09    170.68 o
  -1  -3   4     2764.75     2529.08     73.24 o
   0  -3   4     3013.78     3061.77     75.24 o
   1  -3   4    13268.68    13217.26    186.54 o
   2  -3   4     1191.57     1209.00     46.03 o
   3  -3   4    27887.72    27563.61    423.12 o
   4  -3   4     2089.08     1980.68     74.81 o
   5  -3   4     1372.37     1168.01     71.21 o
   6  -3   4      227.16      279.41     57.24 o
   7  -3   4     1064.68      974.12    190.67 o
   8  -3   4       12.65      -29.42     90.13 o
   9  -3   4     1117.59      806.81    139.17 o
  10  -3   4     1219.18     1315.42    180.75 o
  11  -3   4     1350.75     1627.89    211.27 o
  -7  -2   4      614.70      549.29     79.69 o
  -6  -2   4      894.25      899.36     98.19 o
  -5  -2   4      663.75      591.98     83.96 o
  -4  -2   4    10651.18    11684.51    455.37 o
  -3  -2   4    12619.86    11977.79    302.03 o
  -2  -2   4    19097.66    18835.54    438.98 o
  -1  -2   4    12864.61    11659.72    192.66 o
   0  -2   4    20677.83    19805.60    283.60 o
   1  -2   4    23428.59    22057.15    341.51 o
   2  -2   4    13359.58    13520.27    195.61 o
   3  -2   4    31571.04    30284.59    597.10 o
   4  -2   4      256.53      258.46     43.56 o
   5  -2   4     6990.23     6708.09    172.78 o
   6  -2   4     1169.31     1193.77     78.59 o
   7  -2   4      156.51       71.08     50.01 o
   8  -2   4     1192.24     1192.81    212.03 o
   9  -2   4     3790.11     4573.42    257.12 o
  10  -2   4     1204.22      564.94    240.49 o
 -11  -1   4     3601.28     3426.66    313.07 o
 -10  -1   4        9.04      -49.99     70.45 o
  -9  -1   4     7704.97     7166.04    516.56 o
  -8  -1   4      111.28       60.11     53.96 o
  -7  -1   4     2540.04     2275.94     85.05 o
  -6  -1   4       80.48      107.15     27.68 o
  -5  -1   4     3777.14     3775.84    106.79 o
  -4  -1   4      570.41      514.13     61.62 o
  -3  -1   4    23509.14    23785.74    405.99 o
  -2  -1   4     2246.75     2409.29     65.25 o
  -1  -1   4     5290.99     4182.97    124.06 o
   0  -1   4       32.92       78.90     27.93 o
   1  -1   4    12737.53    12177.21    218.29 o
   2  -1   4     2756.53     2697.46     84.04 o
   3  -1   4       92.62      101.20     38.82 o
   4  -1   4     2800.00     2893.91    187.62 o
   5  -1   4     1283.44     1416.34    112.37 o
   6  -1   4      530.11      560.67     86.72 o
   7  -1   4     2236.98     1919.67    162.23 o
  10  -1   4     2417.20     1933.90    357.18 o
 -11   0   4     4770.52     4982.93    235.35 o
 -10   0   4    10156.71    10008.33    892.24 o
  -9   0   4     3396.49     3187.10    224.13 o
  -8   0   4     5406.53     4869.61    305.95 o
  -7   0   4     2603.69     2711.88     85.15 o
  -6   0   4       59.25       53.34     27.10 o
  -5   0   4       92.59       50.10     22.30 o
  -4   0   4      821.10      872.58     42.89 o
  -3   0   4    14246.60    13869.79    212.76 o
  -2   0   4     7172.80     7038.04    155.89 o
  -1   0   4    36557.12    33843.54    577.79 o
   0   0   4     6192.64     5572.73    162.53 o
   1   0   4    47803.88    45014.12    899.78 o
   2   0   4    11894.32    11690.20    517.98 o
   3   0   4    12594.82    11696.71    362.91 o
   4   0   4    15356.66    15532.89    369.60 o
   5   0   4        4.71       37.77     46.33 o
   6   0   4     6227.47     5499.83    277.76 o
   7   0   4     4469.87     4761.46    374.26 o
   8   0   4      117.17      240.49    206.34 o
   9   0   4     3265.73     3245.93    388.49 o
  10   0   4     1973.29     2157.32    388.49 o
 -11   1   4      818.86     1090.85    177.17 o
 -10   1   4     2009.49     1976.95    154.17 o
  -9   1   4      580.22      499.88     93.97 o
  -8   1   4     2035.76     2007.86    164.36 o
  -7   1   4     7411.69     7257.03    204.05 o
  -6   1   4      169.56      138.45     28.54 o
  -5   1   4    13957.33    13588.37    284.08 o
  -4   1   4     5199.75     5110.24    105.53 o
  -3   1   4    10571.63    10400.59    215.75 o
  -2   1   4    31364.52    29932.19    515.69 o
  -1   1   4     1567.39     1484.42     63.12 o
   0   1   4    27730.32    24919.26    407.56 o
   1   1   4     2043.88     1889.95     83.36 o
   2   1   4     5371.22     5474.31    151.16 o
   3   1   4      123.57      171.07     43.30 o
   4   1   4       72.04       54.95     36.38 o
   5   1   4      306.11      324.78     70.37 o
   6   1   4     2362.66     2433.90    170.14 o
   7   1   4     2712.24     3550.46    350.07 o
   8   1   4     2576.21     3385.39    377.10 o
   9   1   4     5130.24     5367.67    478.14 o
  10   1   4     2205.23     2517.34    425.49 o
 -11   2   4     5423.05     5831.48   1098.58 o
 -10   2   4     2908.98     2979.62    194.55 o
  -9   2   4     3352.04     2955.64    295.99 o
  -8   2   4     4712.09     4894.52    222.15 o
  -7   2   4      300.84      254.25    171.48 o
  -6   2   4     1829.98     1611.77     90.58 o
  -5   2   4     1001.72     1077.21     56.11 o
  -4   2   4       14.50       35.60     27.28 o
  -3   2   4     6694.90     6722.63    146.75 o
  -2   2   4    13911.41    13216.03    241.91 o
  -1   2   4     7611.39     7899.47    169.23 o
   0   2   4    24253.28    23166.02    620.85 o
   1   2   4      300.50      264.93     45.47 o
   2   2   4    26819.51    26331.62    491.91 o
   3   2   4      130.99      298.88     63.48 o
   4   2   4     9377.04     8767.53    310.43 o
   5   2   4     2631.42     2639.08    300.97 o
   6   2   4       75.87     -159.38    159.38 o
   7   2   4      280.20       74.00    194.96 o
   8   2   4     4421.50     5164.18    475.29 o
   9   2   4        1.58       66.88    271.80 o
 -11   3   4       61.19      127.50    117.02 o
 -10   3   4     2682.38     2772.22    201.72 o
  -9   3   4      340.67      279.24    118.82 o
  -8   3   4      695.31      440.26     99.45 o
  -7   3   4      227.98      239.07     80.69 o
  -6   3   4     9721.43     9588.57    228.80 o
  -5   3   4     1479.02     1583.06    108.24 o
  -4   3   4    25013.79    24316.60    459.01 o
  -3   3   4     6024.59     5928.61    164.14 o
  -2   3   4    26185.08    25484.57    547.57 o
  -1   3   4    26549.20    27209.70    582.60 o
   0   3   4     5902.97     5874.44    190.54 o
   1   3   4     5765.66     5494.59    215.61 o
   2   3   4     4012.80     3852.03    158.76 o
   3   3   4     1492.00     1484.89    109.32 o
   4   3   4      101.52       50.97    163.65 o
   5   3   4      379.19      382.85    103.07 o
   6   3   4     3318.96     3594.58    374.26 o
   7   3   4     5854.78     5690.70    476.72 o
   8   3   4     5964.28     5895.62    517.98 o
 -11   4   4     1582.24     1305.63    179.44 o
 -10   4   4     3368.05     3665.55    244.08 o
  -9   4   4      859.57     1031.19    139.60 o
  -8   4   4     1088.88      983.43    231.95 o
  -7   4   4      175.42      134.91     86.80 o
  -6   4   4      130.67       89.78     61.17 o
  -5   4   4     1501.27     1375.77    128.39 o
  -4   4   4     5894.94     5574.31    194.71 o
  -3   4   4      271.95      153.34     81.04 o
  -2   4   4    17532.13    17356.64    415.47 o
  -1   4   4     1328.97     1394.48    102.61 o
   0   4   4     1818.24     1827.95    115.03 o
   1   4   4     4431.54     4588.67    180.85 o
   2   4   4      439.60      420.13     78.96 o
   3   4   4     7230.45     6898.49    284.03 o
   4   4   4     2195.98     1887.87    159.64 o
   5   4   4     1044.31     1320.57    268.95 o
   6   4   4     1890.68     1442.95    300.26 o
   7   4   4      276.81      226.26    241.92 o
   8   4   4      872.93      327.30    320.18 o
 -11   5   4     5880.74     6058.66    748.51 o
 -10   5   4       37.09       20.46    118.50 o
  -9   5   4     1202.28     1177.64    310.22 o
  -8   5   4      247.38      420.87    115.83 o
  -7   5   4       33.21        0.10     78.22 o
  -6   5   4     2065.04     1911.36    165.45 o
  -5   5   4     6592.84     6222.67    225.40 o
  -4   5   4     4850.51     5285.16    316.97 o
  -3   5   4    24839.86    25880.65    587.13 o
  -2   5   4     8965.62     8994.08    274.84 o
  -1   5   4    14605.01    15023.28    388.90 o
   0   5   4     9325.86     9372.55    286.11 o
   1   5   4     4329.28     4140.00    213.90 o
   2   5   4     4038.74     3658.54    206.82 o
   3   5   4     3449.20     3013.21    198.30 o
   4   5   4       73.54       51.23    194.96 o
   5   5   4       29.59       55.50    219.15 o
   6   5   4     2379.41     1765.98    331.57 o
   7   5   4      510.96      216.30    297.41 o
 -10   6   4      168.54      230.79    142.15 o
  -9   6   4     1820.52     1677.43    258.28 o
  -8   6   4      742.55      778.97    149.39 o
  -7   6   4      524.39      431.76    122.41 o
  -6   6   4     1015.63      962.59    144.35 o
  -5   6   4     1693.80     1813.36    165.93 o
  -4   6   4      303.59      375.78     87.30 o
  -3   6   4     7545.78     7773.49    266.97 o
  -2   6   4      157.37      141.80     81.96 o
  -1   6   4    11172.06    11705.27    344.58 o
   0   6   4       58.88      124.25     74.80 o
   1   6   4     5861.96     5602.50    273.86 o
   2   6   4       66.84       33.06     96.54 o
   3   6   4        3.65      -71.15    182.15 o
   4   6   4      350.39      231.95    233.38 o
   5   6   4     2287.59     2198.58    351.49 o
   6   6   4       70.79       19.92    258.99 o
  -9   7   4        8.05       34.37    119.53 o
  -8   7   4      689.51      575.13    153.07 o
  -7   7   4     1652.87     2079.05    506.60 o
  -6   7   4      870.01      888.61    154.30 o
  -5   7   4     4265.22     4141.83    214.21 o
  -4   7   4     6791.44     6609.91    278.04 o
  -3   7   4     7990.62     7683.74    281.41 o
  -2   7   4    10468.74    11146.08    351.00 o
  -1   7   4    15389.04    16033.30    523.25 o
   0   7   4     8208.84     8159.04    345.64 o
   1   7   4     9013.59     8963.67    576.33 o
   2   7   4     2211.05     2143.09    327.30 o
   3   7   4     1450.35      772.71    268.95 o
   4   7   4      334.35      687.32    270.38 o
   5   7   4      464.93      451.10    290.30 o
  -8   8   4        5.69       -7.57    131.89 o
  -7   8   4     4751.72     5557.56   1076.52 o
  -6   8   4        3.83       81.63    120.18 o
  -5   8   4     7829.71     7009.19    374.26 o
  -4   8   4     1056.65      990.27    161.33 o
  -3   8   4     2740.67     2514.28    262.55 o
  -2   8   4     3903.19     4158.72    347.93 o
  -1   8   4      304.26      239.87    160.80 o
   0   8   4     6395.30     6967.16    520.83 o
   1   8   4      674.38      785.51    274.65 o
   2   8   4      555.84      668.82    278.91 o
   3   8   4     1974.73     1363.26    330.14 o
  -7   9   4       17.70       28.46    167.92 o
  -6   9   4      646.54      590.56    219.15 o
  -5   9   4     1541.09     1548.26    258.99 o
  -4   9   4     1529.19     1615.14    258.99 o
  -3   9   4     3207.25     3104.74    253.24 o
  -2   9   4     4301.34     3883.12    277.26 o
  -1   9   4     3109.72     3177.63    415.53 o
   0   9   4     4845.43     5682.16    517.98 o
   1   9   4     1142.85      785.51    315.91 o
   0 -12   5     1291.29     1030.27    250.45 o
   1 -12   5      991.73      650.33    230.53 o
   2 -12   5     1178.70      990.43    256.15 o
   4 -12   5       19.91      -56.92    173.61 o
   5 -12   5     1672.06     1334.80    281.76 o
  -3 -11   5     2686.11     3023.94    303.11 o
  -2 -11   5    13363.81    12778.82    636.09 o
  -1 -11   5     1018.43      799.74    200.65 o
   0 -11   5     7793.48     7890.71    486.68 o
   1 -11   5        3.03     -130.92    149.42 o
   4 -11   5     1873.82     1391.72    254.72 o
   5 -11   5     1312.43     1038.81    237.65 o
   6 -11   5     5579.44     5994.51    323.36 o
   7 -11   5     3535.91     3002.36    240.43 o
  -5 -10   5     1210.09     1279.31    203.49 o
  -4 -10   5     1109.44     1350.46    206.34 o
  -3 -10   5     1429.04     1575.30    212.03 o
  -2 -10   5     2910.99     3522.00    293.14 o
  -1 -10   5       11.45      -51.23    122.38 o
   0 -10   5     3255.63     3587.46    305.95 o
   1 -10   5      780.22      463.91    172.19 o
   3 -10   5      555.60      517.98    175.03 o
   4 -10   5     1167.26     1025.58    142.03 o
   5 -10   5      813.44      642.72    132.70 o
   6 -10   5     4135.29     5093.19    283.15 o
   7 -10   5       92.72       75.58    101.83 o
   8 -10   5     5418.00     5565.48    442.56 o
  -4  -9   5    15036.32    13911.55    590.56 o
  -3  -9   5     8783.01     8391.62    422.64 o
  -2  -9   5     7991.39     7983.21    416.95 o
  -1  -9   5    11508.67    11452.56    533.64 o
   0  -9   5     1816.99     1569.60    199.22 o
   1  -9   5     7505.35     7554.87    422.64 o
   2  -9   5      307.33      156.53    111.00 o
   3  -9   5      182.56      255.17     88.84 o
   4  -9   5      620.25      737.02    118.20 o
   5  -9   5     2730.32     2231.90    389.91 o
   6  -9   5     4312.26     4494.58    233.63 o
   7  -9   5     3677.34     3955.92    237.78 o
   8  -9   5     4879.17     5101.57    409.83 o
   9  -9   5     3274.12     3705.57    372.83 o
  -4  -8   5     6723.74     6274.15    320.18 o
  -3  -8   5     1621.96     1613.72    169.34 o
  -2  -8   5     2220.82     2197.16    197.80 o
  -1  -8   5      317.00      214.88    111.00 o
   0  -8   5      145.96      -15.49     62.00 o
   1  -8   5     1459.22     1216.69    150.84 o
   2  -8   5     8147.97     8145.41    235.76 o
   3  -8   5       10.82       12.79     57.86 o
   4  -8   5    11231.56    11888.29    322.19 o
   5  -8   5     1069.77      967.96     91.74 o
   6  -8   5     6071.13     6048.53    199.45 o
   7  -8   5     6596.71     6694.92    217.65 o
   8  -8   5      628.38      684.77    189.10 o
   9  -8   5     3221.02     3469.33    446.83 o
  10  -8   5        8.01      -63.59    134.03 o
  -3  -7   5    12676.33    13521.69    392.62 o
  -2  -7   5     3459.91     3498.85    167.04 o
  -1  -7   5    11157.45    11127.91    278.47 o
   0  -7   5     2086.23     2208.68     95.50 o
   1  -7   5     1255.97     1080.63    128.01 o
   2  -7   5     1355.28     1158.63     80.94 o
   3  -7   5      404.88      396.13     69.68 o
   4  -7   5      120.42      129.10     54.57 o
   5  -7   5      967.95      926.73     83.57 o
   6  -7   5     4611.20     4531.04    164.23 o
   7  -7   5     4413.75     4521.21    233.81 o
   8  -7   5     2675.12     2608.73    162.60 o
   9  -7   5     3127.63     3544.86    258.33 o
  10  -7   5     1049.77      870.68    185.65 o
  -7  -6   5     3284.70     3449.43    291.72 o
  -4  -6   5      565.95      583.44     74.00 o
  -3  -6   5    12729.94    13273.91    289.18 o
  -2  -6   5      586.07      489.45     54.18 o
  -1  -6   5     3633.37     3729.31    108.36 o
   0  -6   5     1652.06     1694.36     68.80 o
   1  -6   5      136.33      115.66     38.92 o
   2  -6   5      176.94      175.65     48.18 o
   3  -6   5    16335.93    16743.10    332.94 o
   4  -6   5      898.34      971.01     75.24 o
   5  -6   5    24398.52    24057.87    456.69 o
   6  -6   5     6088.09     5796.61    258.42 o
   7  -6   5    13883.46    14644.00    328.44 o
   8  -6   5     2739.18     2774.36    154.62 o
   9  -6   5     2657.87     2798.67    473.87 o
  10  -6   5     2584.89     2792.31    247.75 o
  -7  -5   5     5168.75     5216.83    325.87 o
  -6  -5   5     3565.81     3995.87    277.49 o
  -5  -5   5     4583.52     5336.37    323.03 o
  -3  -5   5     2792.19     2766.37    148.00 o
  -2  -5   5    14249.26    14408.55    821.80 o
  -1  -5   5     2051.06     2196.51    105.65 o
   0  -5   5     5265.75     5304.44    126.31 o
   1  -5   5     1585.42     1735.84     65.96 o
   2  -5   5       98.74      106.09     35.63 o
   3  -5   5      350.20      299.78     48.64 o
   4  -5   5     2261.36     2401.66    102.36 o
   5  -5   5     4980.78     5193.35    214.23 o
   6  -5   5       74.37       25.63     45.14 o
   7  -5   5     6807.43     6630.04    205.60 o
   8  -5   5     1192.15     1110.27    109.28 o
   9  -5   5     2606.77     2439.12    211.93 o
  10  -5   5     1616.81     1566.13    206.47 o
  -7  -4   5    20927.52    22454.01    845.28 o
  -6  -4   5     7407.47     7967.55    385.64 o
  -5  -4   5    23494.46    25719.87    949.16 o
  -4  -4   5    18601.79    20261.12    775.55 o
  -3  -4   5     4695.89     4680.97    124.81 o
  -2  -4   5    14721.29    14693.12    308.23 o
  -1  -4   5      550.29      443.05     41.37 o
   0  -4   5     7571.50     7193.72    145.97 o
   1  -4   5    16769.80    16549.25    312.42 o
   2  -4   5       98.85       37.73     40.87 o
   3  -4   5    11436.90    11040.75    236.25 o
   4  -4   5    15851.97    15915.25    316.16 o
   5  -4   5     5417.00     5601.46    161.79 o
   6  -4   5    21194.60    22039.71    676.57 o
   7  -4   5     4401.45     4137.79    175.05 o
   8  -4   5    15198.29    15925.84    513.52 o
   9  -4   5     2169.27     2079.35    238.36 o
  10  -4   5     1891.36     1843.72    271.80 o
  -7  -3   5      449.99      381.37     92.50 o
  -6  -3   5    10201.67    10560.31    451.10 o
  -5  -3   5      974.43     1013.20    120.96 o
  -4  -3   5     2851.59     3082.29    200.65 o
  -3  -3   5     2811.39     2809.44    130.23 o
  -2  -3   5     1087.09      881.06     59.98 o
  -1  -3   5      348.73      308.20     33.14 o
   0  -3   5      644.23      583.52     52.79 o
   1  -3   5     1200.80     1057.22     54.81 o
   2  -3   5        9.45       -9.93     26.42 o
   3  -3   5     1843.03     1797.54     84.80 o
   4  -3   5     1723.93     1777.44    118.93 o
   5  -3   5     1707.01     1690.79    174.80 o
   6  -3   5     2243.11     2299.17    125.81 o
   7  -3   5      276.42      264.34     69.68 o
   8  -3   5     5841.43     6341.68    302.16 o
   9  -3   5      195.87       45.80    126.99 o
  10  -3   5      988.89      718.63    216.30 o
  -7  -2   5     1476.03     1249.42    123.80 o
  -6  -2   5    27531.08    27932.68    979.05 o
  -5  -2   5     3782.35     3831.97    135.39 o
  -4  -2   5    37338.59    37243.06   1170.13 o
  -3  -2   5     5291.49     5310.37    224.13 o
  -2  -2   5    17302.98    16095.59    518.69 o
  -1  -2   5     8373.84     7706.20    244.29 o
   0  -2   5     3615.25     3405.52    123.24 o
   1  -2   5     3421.56     3134.48    105.14 o
   2  -2   5    13852.80    13132.30    316.27 o
   3  -2   5      212.19      150.93     56.00 o
   4  -2   5    14888.15    14022.10    492.37 o
   5  -2   5     8389.13     8147.09    303.28 o
   6  -2   5    10606.31     9591.23    458.22 o
   7  -2   5    11042.98     8403.00    415.53 o
  10  -2   5     1226.03     1376.07    357.18 o
 -11  -1   5       76.10      220.57    165.07 o
 -10  -1   5     1372.62     1143.90    177.17 o
  -9  -1   5      695.68      617.33     87.12 o
  -8  -1   5     1751.81     1601.81    104.61 o
  -7  -1   5     1916.84     1651.11    109.80 o
  -6  -1   5      377.91      355.57     72.71 o
  -5  -1   5     8014.23     8129.75    173.10 o
  -4  -1   5     3987.41     4330.12    129.09 o
  -3  -1   5      230.90      170.69     36.86 o
  -2  -1   5      412.74      380.77     39.47 o
  -1  -1   5     2245.44     2402.77    134.33 o
   0  -1   5     3953.43     3685.99    137.56 o
   1  -1   5      714.95      652.33     57.43 o
   2  -1   5    16462.70    15479.08    452.00 o
   3  -1   5     2035.24     2021.54    136.61 o
   4  -1   5    16186.23    15505.94    513.00 o
   5  -1   5     1050.63      929.89    111.05 o
   6  -1   5     9353.75     9015.52    339.54 o
   7  -1   5     2530.50     2643.16    344.37 o
   8  -1   5      807.22     1209.58    271.80 o
   9  -1   5     3590.09     3204.67    402.72 o
  10  -1   5      679.10      875.16    340.10 o
 -11   0   5      360.51      205.09    103.06 o
 -10   0   5     5791.68     5746.62    242.34 o
  -9   0   5      695.98      486.24    122.38 o
  -8   0   5     7741.70     7612.17    261.72 o
  -7   0   5     6104.67     6151.85    151.49 o
  -6   0   5     8691.63     8390.94    186.25 o
  -5   0   5    30235.64    30799.65    536.72 o
  -4   0   5     3085.46     3401.92    104.79 o
  -3   0   5    39346.02    38214.09    584.09 o
  -2   0   5      232.41      333.86     89.19 o
  -1   0   5    11890.47    11401.21    240.85 o
   0   0   5       91.05       89.35     36.56 o
   1   0   5     1620.69     1665.75    103.12 o
   2   0   5      160.83      101.47     53.87 o
   3   0   5     6652.61     6002.34    248.52 o
   4   0   5      948.14      849.81     86.32 o
   5   0   5    13736.40    12891.99    293.79 o
   6   0   5     4151.96     4126.61    181.50 o
   7   0   5     7503.58     7342.84    503.75 o
   8   0   5     6125.40     6450.60    505.18 o
   9   0   5     1941.50     2145.93    375.68 o
 -11   1   5     3553.31     3531.38    218.80 o
 -10   1   5     1772.42     1846.00    241.92 o
  -9   1   5     3807.70     3344.54    189.04 o
  -8   1   5     4295.78     4573.07    208.18 o
  -7   1   5     5516.02     5646.51    170.56 o
  -6   1   5     4033.78     3863.37    119.47 o
  -5   1   5     5439.83     5394.32    126.63 o
  -4   1   5     3495.84     3534.82    100.15 o
  -3   1   5     1782.98     1660.65     70.23 o
  -2   1   5     2537.90     2667.41     89.61 o
  -1   1   5      829.08      795.46     55.49 o
   0   1   5     7231.94     6473.72    171.00 o
   1   1   5     3194.42     3268.57    182.60 o
   2   1   5     7316.34     7443.48    196.43 o
   3   1   5    14414.28    13216.81    296.50 o
   4   1   5     3420.04     3461.56    134.82 o
   5   1   5    22573.63    22421.21    517.13 o
   6   1   5     1289.03     1155.80    186.42 o
   7   1   5     8582.22     8054.36    539.33 o
   8   1   5       22.51       28.46    240.49 o
   9   1   5      892.17     1192.50    328.72 o
 -11   2   5      830.04      718.47    142.82 o
 -10   2   5        7.48       64.52     98.31 o
  -9   2   5     7699.33     7808.07    524.39 o
  -8   2   5       75.23      -23.33     66.78 o
  -7   2   5    18856.07    18899.90    542.12 o
  -6   2   5     2155.46     2083.56    120.84 o
  -5   2   5     9804.76     9404.48    218.90 o
  -4   2   5    16720.02    16614.70    298.03 o
  -3   2   5     2945.57     2865.18     97.23 o
  -2   2   5    15889.23    16144.25    295.89 o
  -1   2   5       16.40       36.64     33.77 o
   0   2   5     3852.31     3679.43    129.73 o
   1   2   5     1687.69     1464.94     88.52 o
   2   2   5      111.38      163.71     48.33 o
   3   2   5     3304.84     3244.29    132.38 o
   4   2   5     4801.87     4591.11    195.38 o
   5   2   5     1988.35     2250.65    178.73 o
   6   2   5     2655.47     3132.09    365.72 o
   7   2   5     1935.11     1627.95    323.03 o
   8   2   5     1051.48      942.05    310.22 o
 -11   3   5     1839.54     1826.03    193.52 o
 -10   3   5     5470.16     5490.05    461.06 o
  -9   3   5     5860.73     5606.38    328.72 o
  -8   3   5     6740.25     6807.84    508.02 o
  -7   3   5    11121.41    11024.90    554.98 o
  -6   3   5     4883.35     4482.53    219.16 o
  -5   3   5     8853.18     8844.61    226.06 o
  -4   3   5     1396.81     1377.96     93.46 o
  -3   3   5      986.12      983.51     91.55 o
  -2   3   5       26.72       -0.27     34.68 o
  -1   3   5     9414.43     8634.09    219.40 o
   0   3   5       87.21       47.59     38.06 o
   1   3   5    25437.96    24741.23    564.78 o
   2   3   5     3442.42     3319.30    161.68 o
   3   3   5    17816.88    17461.50    460.73 o
   4   3   5    11092.53    10787.61    388.91 o
   5   3   5     7160.29     6642.71    486.68 o
   6   3   5    11539.30    11566.40    683.06 o
   7   3   5      545.26      449.68    277.49 o
   8   3   5     5846.78     4626.27    506.60 o
 -11   4   5      472.74      311.19    153.69 o
 -10   4   5       90.03        4.92    200.65 o
  -9   4   5      471.08      396.91    131.63 o
  -8   4   5     5581.00     6017.77    292.55 o
  -7   4   5       23.72       10.17     76.07 o
  -6   4   5     8521.81     8739.97    675.94 o
  -5   4   5      643.50      472.03    145.33 o
  -4   4   5     2418.36     2414.72    177.39 o
  -3   4   5      353.56      280.35     84.86 o
  -2   4   5      848.04     1112.58    123.71 o
  -1   4   5       97.68       97.86     83.60 o
   0   4   5      958.92      972.73    160.52 o
   1   4   5      173.93       47.83     65.79 o
   2   4   5     4405.15     4492.06    235.23 o
   3   4   5     2491.57     2230.01    178.32 o
   4   4   5      998.62      863.78    244.76 o
   5   4   5     2267.97     2128.85    325.87 o
   6   4   5     1638.30     1035.97    310.22 o
   7   4   5      351.29      240.49    293.14 o
 -10   5   5     2698.84     2639.09    233.89 o
  -9   5   5     8064.57     8306.14    380.20 o
  -8   5   5     7213.43     6851.34    875.16 o
  -7   5   5     4629.61     4597.38    263.80 o
  -6   5   5    11958.34    13126.27    464.76 o
  -5   5   5      734.41      755.04    106.67 o
  -4   5   5    10329.96    10248.09    480.78 o
  -3   5   5      686.33      674.85     98.56 o
  -2   5   5     2461.24     2515.94    153.92 o
  -1   5   5      449.93      773.07    101.98 o
   0   5   5     4671.74     4315.91    220.74 o
   1   5   5     1052.12     1053.63    224.13 o
   2   5   5    16037.88    16341.92    525.15 o
   3   5   5     1418.97     1656.41    297.41 o
   4   5   5    20261.65    19512.60    953.43 o
   5   5   5     3697.55     2999.75    391.33 o
   6   5   5     7590.30     6911.66    567.79 o
 -10   6   5     3240.44     3203.93    271.98 o
  -9   6   5      344.05      411.76    144.56 o
  -8   6   5     3158.38     2988.72    240.92 o
  -7   6   5     2748.04     2549.05    221.87 o
  -6   6   5       74.99      -35.86     93.29 o
  -5   6   5     3342.20     3549.58    239.57 o
  -4   6   5       28.82      -73.16     73.16 o
  -3   6   5      809.95      757.52    115.50 o
  -2   6   5      671.33      517.66    106.25 o
  -1   6   5      506.97      518.91    106.73 o
   0   6   5     1608.47     1562.08    168.90 o
   1   6   5     1970.28     1890.92    298.84 o
   2   6   5     3010.49     2488.88    350.07 o
   3   6   5     2035.14     2144.51    347.22 o
   4   6   5     4026.22     4310.36    451.10 o
   5   6   5      589.49      811.13    304.53 o
  -9   7   5     2955.30     3524.91    316.62 o
  -8   7   5     9875.00    10258.78    463.61 o
  -7   7   5     4058.50     4253.05    290.30 o
  -6   7   5     6208.74     5359.38    314.90 o
  -5   7   5     8545.47     8485.03    393.54 o
  -4   7   5      351.08      330.39    107.95 o
  -3   7   5     6104.90     6071.08    415.01 o
  -2   7   5      684.83      674.93    177.88 o
  -1   7   5     1046.71     1036.34    164.66 o
   0   7   5     4160.14     3727.93    411.26 o
   1   7   5      794.80      762.74    277.49 o
   2   7   5     1776.48     1387.46    334.41 o
   3   7   5     8559.92     7487.99    584.87 o
   4   7   5      835.58     1169.73    320.18 o
  -8   8   5      224.33      213.45    318.76 o
  -7   8   5     2085.69     1892.65    408.41 o
  -6   8   5      515.38      346.28    156.21 o
  -5   8   5      250.01      130.92    157.96 o
  -4   8   5        3.67      153.69    150.84 o
  -3   8   5      845.58      687.88    248.32 o
  -2   8   5      674.64      718.30    168.20 o
  -1   8   5     1062.16     1015.04    180.19 o
   0   8   5     3377.84     3089.40    408.41 o
   1   8   5     3196.91     2295.35    384.22 o
   2   8   5     3664.99     3311.39    446.83 o
  -5   9   5     3498.95     3448.00    368.57 o
  -4   9   5      948.37      873.74    251.88 o
  -3   9   5      206.93      224.84    199.22 o
  -2   9   5     1004.81      970.51    320.18 o
  -1   9   5     1631.81     1825.75    392.76 o
   2 -12   6       38.93       39.84    183.57 o
   3 -12   6     5381.91     5394.71    426.91 o
   4 -12   6      940.46      705.82    229.11 o
  -3 -11   6      173.48      307.37    177.88 o
  -1 -11   6     4391.63     4502.47    360.03 o
   2 -11   6     5897.50     5421.75    398.45 o
   3 -11   6    12697.08    12763.17    646.06 o
   4 -11   6     3292.41     3157.71    324.45 o
   5 -11   6     9139.57     9420.47    560.67 o
   6 -11   6      654.89      825.71    177.88 o
   7 -11   6     1062.21     1071.05    173.07 o
  -4 -10   6      262.64      421.22    153.69 o
  -3 -10   6     4052.57     4585.01    325.87 o
  -2 -10   6      202.24       85.38    142.30 o
  -1 -10   6     9336.25     9219.82    493.79 o
   2 -10   6     3013.69     3015.40    280.34 o
   3 -10   6      975.66     1105.70    203.49 o
   4 -10   6     3217.99     3587.14    226.77 o
   5 -10   6       66.35      109.82     90.17 o
   6 -10   6      517.67      418.67    103.16 o
   7 -10   6      184.65      133.79    107.36 o
   8 -10   6       10.18      213.45    180.72 o
  -4  -9   6      519.01      530.79    140.88 o
  -3  -9   6     1093.89     1302.07    176.46 o
  -2  -9   6      300.48      439.72    143.73 o
  -1  -9   6     3501.14     3475.04    271.80 o
   1  -9   6    13223.62    13629.79    597.67 o
   2  -9   6     3627.65     3650.83    200.05 o
   3  -9   6     7843.54     7716.50    299.78 o
   4  -9   6     9619.13     9935.86    303.35 o
   5  -9   6     1233.32     1218.50    120.68 o
   6  -9   6     8487.59     7960.66    277.92 o
   7  -9   6        1.64       35.04     90.27 o
   8  -9   6     1041.68     1201.04    241.92 o
   9  -9   6      484.46      681.63    230.53 o
  -4  -8   6      120.95      105.30     96.77 o
  -3  -8   6     1432.72     1548.26    169.34 o
  -2  -8   6     7455.37     7325.76    371.41 o
   0  -8   6    13079.88    12571.06    532.21 o
   1  -8   6     1342.45     1263.69    115.66 o
   2  -8   6     7101.80     7368.34    275.36 o
   3  -8   6     1044.62     1116.05    102.05 o
   4  -8   6     2011.25     1985.61    115.47 o
   5  -8   6      356.07      466.62     79.09 o
   6  -8   6       50.69       71.61     66.99 o
   7  -8   6      126.46      166.50     84.20 o
   8  -8   6     1241.66     1217.21    134.50 o
   9  -8   6     1993.79     2015.88    231.17 o
  -7  -7   6     2889.46     2814.76    294.57 o
  -6  -7   6     4009.18     4805.58    358.60 o
  -1  -7   6      232.62      331.83     79.32 o
   0  -7   6    13571.10    13905.22    255.21 o
   1  -7   6     1263.84     1164.01     81.75 o
   2  -7   6    18282.83    18261.34    375.79 o
   3  -7   6      380.69      292.11     59.21 o
   4  -7   6     7266.63     7453.19    207.51 o
   5  -7   6     3162.18     3626.28    147.68 o
   6  -7   6     1336.08     1507.46    115.23 o
   7  -7   6     3133.65     2997.94    148.72 o
   8  -7   6       61.80       46.80     78.31 o
   9  -7   6      880.09      706.74    165.14 o
  10  -7   6     1693.24     2047.74    305.95 o
  -7  -6   6     2377.89     2238.43    244.76 o
  -6  -6   6     2083.25     2090.43    234.80 o
  -5  -6   6      879.51     1161.19    184.99 o
  -4  -6   6     9032.78     9289.55    480.98 o
  -3  -6   6      896.04      975.84     74.21 o
  -2  -6   6    16174.52    16600.70    363.90 o
  -1  -6   6    15862.10    16270.54    321.03 o
   0  -6   6    13226.10    13564.85    229.31 o
   1  -6   6    25068.54    24294.23    455.68 o
   2  -6   6     7009.99     6754.09    183.88 o
   3  -6   6     6310.80     6335.25    180.57 o
   4  -6   6     2855.91     3020.01    124.98 o
   5  -6   6     2565.23     2806.86    126.10 o
   6  -6   6     1625.45     1750.48    132.89 o
   7  -6   6       30.07       56.83     63.89 o
   8  -6   6     2375.35     2070.84    146.39 o
   9  -6   6     1352.20     1319.10    191.95 o
  10  -6   6     4856.37     5155.26    344.37 o
  -7  -5   6     2639.68     3006.86    251.88 o
  -6  -5   6      386.16      273.22    113.84 o
  -5  -5   6      876.41      707.25    140.88 o
  -4  -5   6     2047.90     1850.52    105.14 o
  -3  -5   6     3443.55     3340.06    157.54 o
  -2  -5   6     8458.45     8464.20    183.23 o
  -1  -5   6     2252.15     2133.36     90.24 o
   0  -5   6     5516.94     5557.75    133.58 o
   1  -5   6    10414.40    10166.04    201.66 o
   2  -5   6      939.47     1070.23     80.41 o
   3  -5   6     9962.13     9863.75    264.21 o
   4  -5   6      119.63      122.27     61.02 o
   5  -5   6    11109.70    11472.86    269.02 o
   6  -5   6      935.69      831.37     81.36 o
   7  -5   6      102.92      135.57     70.51 o
   8  -5   6        1.85       34.84     70.24 o
   9  -5   6     1941.60     1752.49    293.14 o
  10  -5   6       40.31      -36.90    146.13 o
  -7  -4   6     1104.54     1142.69    152.26 o
  -6  -4   6        6.92       15.65     66.88 o
  -5  -4   6     2236.01     2269.73    197.80 o
  -4  -4   6       13.38      -11.80     36.66 o
  -3  -4   6    13182.75    12648.68    245.70 o
  -2  -4   6     8677.11     9041.78    193.88 o
  -1  -4   6    27935.28    26269.36    458.49 o
   0  -4   6    17343.85    17162.81    324.95 o
   1  -4   6    17330.12    16783.88    293.78 o
   2  -4   6    12167.25    11521.21    252.80 o
   3  -4   6     8501.39     8503.13    210.62 o
   4  -4   6     2202.66     2384.40    120.56 o
   5  -4   6     2623.36     2953.48    167.96 o
   6  -4   6        0.80       89.76     78.27 o
   7  -4   6        6.89      -40.17     81.82 o
   8  -4   6     1895.71     1962.36    260.41 o
   9  -4   6     1171.93     1064.43    243.34 o
  10  -4   6     2309.34     2269.73    335.84 o
  -7  -3   6     3540.07     3419.54    229.11 o
  -6  -3   6       23.49       44.11     65.46 o
  -5  -3   6      190.52      158.85     49.81 o
  -4  -3   6       36.58       28.39     46.47 o
  -3  -3   6     8701.42     8109.60    271.18 o
  -2  -3   6     1928.92     1791.80     77.83 o
  -1  -3   6    17765.62    17289.66    360.01 o
   0  -3   6      428.81      419.15     48.61 o
   1  -3   6     4387.43     4154.61    131.70 o
   2  -3   6     1285.46     1292.45    133.05 o
   3  -3   6     1950.70     1711.53    215.59 o
   4  -3   6     1098.39     1074.06    116.84 o
   5  -3   6     3887.87     4178.72    244.05 o
   6  -3   6     1689.94     1735.87    155.71 o
   7  -3   6     2374.82     2398.61    183.72 o
   8  -3   6      233.49       91.07    227.68 o
   9  -3   6     1939.08     2461.84    389.91 o
  10  -3   6     1401.39     1356.15    365.72 o
 -10  -2   6     9812.26     9105.98    466.75 o
  -7  -2   6        8.63        0.49     34.98 o
  -6  -2   6     2226.43     2086.15     79.81 o
  -5  -2   6      789.32      759.23     98.45 o
  -4  -2   6     4197.70     4001.67    131.51 o
  -3  -2   6     4152.17     3784.52    160.82 o
  -2  -2   6     9677.27     9261.14    239.50 o
  -1  -2   6    13294.37    12641.24    384.27 o
   0  -2   6    19589.98    19116.96    374.38 o
   1  -2   6    26871.18    25496.82    683.92 o
   2  -2   6    14948.00    14333.39    705.82 o
   3  -2   6    15540.01    16042.93    487.96 o
   4  -2   6     5216.33     5550.31    247.58 o
   5  -2   6      823.28      720.96    112.66 o
   6  -2   6     2588.52     2742.55    191.42 o
   7  -2   6      999.14      527.69    115.12 o
   8  -2   6      163.54       35.58    224.84 o
   9  -2   6     4621.20     4121.10    485.25 o
  10  -2   6     1122.26     1239.46    377.10 o
 -11  -1   6     1374.05      903.62    230.53 o
 -10  -1   6      835.34      601.40    102.14 o
  -9  -1   6        7.59      -57.85     65.48 o
  -8  -1   6     1045.85      908.05     95.32 o
  -7  -1   6     2512.94     2560.74    109.10 o
  -6  -1   6      521.24      587.42     53.05 o
  -5  -1   6    14315.83    14197.39    282.54 o
  -4  -1   6      693.03      684.03    118.63 o
  -3  -1   6     8802.22     8213.44    224.09 o
  -2  -1   6     9995.01     9061.23    204.54 o
  -1  -1   6      794.28      762.27     82.36 o
   0  -1   6    24424.51    24121.45   1684.87 o
   1  -1   6       33.25       91.36    106.73 o
   2  -1   6    18111.16    17724.85    524.69 o
   3  -1   6       19.70      -26.02     78.27 o
   4  -1   6      357.96      453.52     98.42 o
   5  -1   6      781.82      977.82    125.74 o
   6  -1   6     2486.55     2500.24    209.19 o
   7  -1   6      363.72      312.80    179.30 o
   8  -1   6     5130.51     6104.80    506.60 o
   9  -1   6     1127.58     1620.83    345.80 o
 -11   0   6     2094.20     2119.14    219.86 o
 -10   0   6     6237.05     5595.19    364.30 o
  -9   0   6     5992.83     6094.78    248.91 o
  -8   0   6     1132.55     1150.06    133.76 o
  -7   0   6     3058.94     2988.46    161.69 o
  -6   0   6      104.78       53.48     39.45 o
  -5   0   6       62.39       72.79     36.29 o
  -4   0   6     2183.95     2238.59     81.64 o
  -3   0   6     2582.20     2563.92     88.50 o
  -2   0   6     5255.89     4683.56    139.80 o
  -1   0   6     8908.71     8653.09    211.11 o
   0   0   6    18009.46    17217.81    399.14 o
   1   0   6    12384.39    12649.26    322.89 o
   2   0   6    20636.64    20491.49    507.18 o
   3   0   6     1908.49     1622.28    110.38 o
   4   0   6     9388.66     9066.80    273.61 o
   5   0   6       40.64      -38.62     48.55 o
   6   0   6      378.31      295.75     90.50 o
   7   0   6      798.35      822.51    266.11 o
   8   0   6      785.94      276.07    268.95 o
   9   0   6       20.09     -116.69    291.72 o
 -11   1   6      136.91      172.07    121.59 o
 -10   1   6     4925.01     5188.28    317.34 o
  -9   1   6       58.20      -75.78     75.78 o
  -8   1   6       30.05      120.26     86.80 o
  -7   1   6       12.48       11.43     42.24 o
  -6   1   6     8440.29     8814.21    244.29 o
  -5   1   6       40.70        6.97     34.49 o
  -4   1   6    27289.85    26211.04    436.20 o
  -3   1   6     2707.02     2771.09     99.11 o
  -2   1   6    23400.54    21774.01    381.14 o
  -1   1   6     5385.81     5283.96    157.95 o
   0   1   6     9477.46     9087.10    262.61 o
   1   1   6    16462.55    15881.08    340.84 o
   2   1   6      186.43      250.24     55.66 o
   3   1   6     3986.90     4105.63    154.79 o
   4   1   6      515.56      555.87     76.77 o
   5   1   6        1.22       -9.61     54.84 o
   6   1   6     2839.24     3110.75    361.45 o
   7   1   6     2557.05     2648.26    367.14 o
   8   1   6     4313.76     3773.88    453.95 o
 -11   2   6     6474.26     6890.98    606.92 o
 -10   2   6     1491.32     1336.89    159.17 o
  -9   2   6     4227.73     4235.47    235.92 o
  -8   2   6     1935.39     1946.45    160.01 o
  -7   2   6      411.23      325.64     89.21 o
  -6   2   6      209.53      263.67     57.25 o
  -5   2   6      224.92      150.85     48.49 o
  -4   2   6     2002.75     2022.55     91.18 o
  -3   2   6      111.14      160.61     44.27 o
  -2   2   6     4792.60     4600.52    151.13 o
  -1   2   6     1225.20     1194.38     83.99 o
   0   2   6     9630.53     9573.71    242.93 o
   1   2   6     3350.01     3466.24    176.36 o
   2   2   6      922.45      794.19     81.29 o
   3   2   6     6587.79     6991.89    215.01 o
   4   2   6      795.08      640.34    121.01 o
   5   2   6     2712.69     2498.60    198.84 o
   6   2   6     2210.51     1959.51    337.26 o
   7   2   6       23.54     -236.22    243.34 o
   8   2   6      984.21      637.52    327.30 o
 -10   3   6       97.26      149.56    111.54 o
  -9   3   6     4294.92     4058.25    245.11 o
  -8   3   6     2248.48     2087.89    178.72 o
  -7   3   6      125.47       40.75     84.24 o
  -6   3   6     2660.25     2543.61    202.78 o
  -5   3   6     4281.45     4545.86    231.98 o
  -4   3   6     4490.92     4267.41    151.58 o
  -3   3   6    23914.87    23701.89    468.69 o
  -2   3   6     3295.29     3068.18    129.80 o
  -1   3   6    31193.88    30656.40    639.81 o
   0   3   6     2753.72     2636.54    126.82 o
   1   3   6     7135.63     7039.77    407.18 o
   2   3   6     3372.39     3432.90    178.61 o
   3   3   6      372.34      489.84    352.20 o
   4   3   6     1086.54     1021.89    145.51 o
   5   3   6      229.08      -65.46    214.88 o
   6   3   6     1245.94      513.71    291.72 o
   7   3   6     2585.11     1743.21    385.64 o
 -10   4   6     1092.87      873.95    167.14 o
  -9   4   6      456.03      708.51    225.55 o
  -8   4   6      463.69      510.38    129.16 o
  -7   4   6      608.38      510.82    121.59 o
  -6   4   6      524.88      356.07    104.49 o
  -5   4   6       19.93       -9.72     72.10 o
  -4   4   6      703.19      750.11    102.96 o
  -3   4   6     6179.53     6280.52    233.45 o
  -2   4   6      758.05      737.38    100.02 o
  -1   4   6     5986.25     5864.38    230.71 o
   0   4   6      112.16      -37.75     68.23 o
   1   4   6     5609.63     5772.88    237.38 o
   2   4   6      124.91      154.66     98.98 o
   3   4   6     2078.16     2022.74    188.25 o
   4   4   6      464.43      556.41    254.72 o
   5   4   6     1238.53     1491.34    330.14 o
   6   4   6      177.68      510.87    301.68 o
 -10   5   6     2857.82     3074.13    260.03 o
  -9   5   6        9.29        0.48    110.32 o
  -8   5   6     1635.78     1910.18    203.57 o
  -7   5   6     3048.53     2605.98    220.11 o
  -6   5   6        1.04      -86.74     86.74 o
  -5   5   6     9022.64     8927.92    376.60 o
  -4   5   6     5575.99     5261.60    228.46 o
  -3   5   6    11982.42    12658.95    375.84 o
  -2   5   6    17952.38    17657.04    471.37 o
  -1   5   6     6147.24     5807.04    242.78 o
   0   5   6    13830.45    13857.21    724.09 o
   1   5   6     5744.88     5616.45    289.24 o
   2   5   6     6111.83     5827.82    302.94 o
   3   5   6     1770.78     2191.47    355.76 o
   4   5   6      648.43      264.68    261.84 o
   5   5   6       37.87       32.73    268.95 o
  -9   6   6       15.58       23.62    127.73 o
  -8   6   6        1.72      110.79    122.00 o
  -7   6   6     1066.08     1409.21    187.17 o
  -6   6   6      113.69       63.83    115.68 o
  -5   6   6     5233.70     5433.65    570.64 o
  -4   6   6      359.61      316.76    126.62 o
  -3   6   6     6317.18     6334.68    269.03 o
  -2   6   6     2511.03     2619.93    184.55 o
  -1   6   6      422.17      186.12    110.20 o
   0   6   6     3179.00     2895.35    230.58 o
   1   6   6      532.62      618.68    155.47 o
   2   6   6     3071.45     2809.06    402.72 o
   3   6   6     2115.08     2172.97    385.64 o
   4   6   6        1.23      334.41    291.72 o
  -8   7   6      154.75      196.37    152.27 o
  -7   7   6      147.70      314.17    196.38 o
  -6   7   6     2516.18     2297.29    240.42 o
  -5   7   6       88.50      164.46    132.68 o
  -4   7   6     5763.74     6301.76    354.89 o
  -3   7   6     2677.02     2515.92    291.72 o
  -2   7   6     6491.87     6590.12    343.71 o
  -1   7   6     5078.98     5143.21    312.18 o
   0   7   6     4200.09     4065.40    286.74 o
   1   7   6     2813.26     3050.98    415.53 o
   2   7   6     1463.96     1229.50    347.22 o
  -6   8   6     2043.18     2057.70    311.64 o
  -5   8   6     1268.97      943.47    239.07 o
  -4   8   6     8167.77     9461.73    584.87 o
  -3   8   6      293.00      152.26    176.46 o
  -2   8   6     7894.00     8250.14    413.06 o
  -1   8   6      450.13      -41.27    277.49 o
   0   8   6     1017.65      610.48    332.99 o
   0 -12   7      543.91      126.65    203.49 o
   1 -12   7       53.56      -38.42    170.76 o
   2 -12   7      185.41      177.88    189.26 o
   3 -12   7      122.12      138.03    177.88 o
   4 -12   7      369.43      237.65    193.53 o
  -1 -11   7     6895.60     7157.85    439.72 o
   0 -11   7      920.19      436.87    183.57 o
   1 -11   7     4813.96     4828.35    379.95 o
   2 -11   7      504.80      570.64    202.07 o
   3 -11   7      958.89      751.36    214.88 o
   4 -11   7     2682.62     2237.27    211.74 o
   5 -11   7      932.56     1015.77    274.65 o
   6 -11   7     1649.29     1742.71    200.74 o
  -1 -10   7     1093.09      634.67    166.49 o
   0 -10   7       60.80      -72.57    133.76 o
   1 -10   7        3.51      -92.50    129.50 o
   2 -10   7     1064.72      693.02    182.15 o
   3 -10   7       16.63      -54.47    108.15 o
   4 -10   7     3972.80     3733.06    243.11 o
   5 -10   7     1006.69      893.67    123.42 o
   6 -10   7     3565.16     3602.53    304.08 o
   7 -10   7      957.14     1307.00    175.54 o
  -5  -9   7    10314.60    10490.59    624.71 o
  -2  -9   7     2533.01     2477.50    223.42 o
  -1  -9   7     9114.85     8864.06    442.56 o
   0  -9   7     1654.90     1669.22    202.07 o
   1  -9   7     2256.96     1938.71    186.42 o
   2  -9   7      421.69      355.12    104.14 o
   3  -9   7     1305.38     1013.83    111.50 o
   4  -9   7       73.85       65.23     70.22 o
   5  -9   7     3685.57     3793.90    193.31 o
   6  -9   7      463.50      458.82    101.55 o
   7  -9   7     2773.91     3259.80    230.11 o
   8  -9   7     2945.03     3354.08    362.87 o
  -6  -8   7     2503.86     2094.70    281.76 o
  -5  -8   7     2731.56     2504.09    228.40 o
  -4  -8   7     3525.84     3359.88    187.65 o
  -3  -8   7     3357.81     3734.94    463.91 o
  -2  -8   7      192.40      200.29     80.03 o
  -1  -8   7     2806.49     2734.14    275.36 o
   0  -8   7      672.09      535.93    101.95 o
   1  -8   7      416.70      438.38     76.88 o
   2  -8   7     1409.83     1434.59    111.25 o
   3  -8   7     4311.60     4208.76    181.52 o
   4  -8   7     1034.47      839.94    109.60 o
   5  -8   7    10806.12    11052.75    325.85 o
   6  -8   7     1316.66     1192.81    123.82 o
   7  -8   7    10244.20     9912.14    389.22 o
   8  -8   7     2668.71     2820.45    327.30 o
   9  -8   7     2760.78     2003.63    313.07 o
  -7  -7   7     6981.07     6759.40    439.72 o
  -6  -7   7      145.81       66.88    118.11 o
  -5  -7   7     6418.32     6609.03    380.66 o
  -4  -7   7     7799.13     7458.64    266.12 o
  -3  -7   7     1662.21     1803.75    141.59 o
  -2  -7   7    13173.68    13239.94    406.33 o
  -1  -7   7      984.74      795.26    182.86 o
   0  -7   7    12601.49    12401.48    395.49 o
   1  -7   7        0.06      -45.86     49.91 o
   2  -7   7     1486.84     1351.76    103.83 o
   3  -7   7       14.10      -15.75     49.33 o
   4  -7   7     1123.64     1163.71    107.80 o
   5  -7   7      868.83     1025.93     94.56 o
   6  -7   7     5217.06     5168.59    190.12 o
   7  -7   7     2475.50     2227.58    207.08 o
   8  -7   7      808.74      812.78    180.14 o
   9  -7   7     1789.54     1508.16    339.39 o
  -7  -6   7     7423.55     7606.10    442.56 o
  -6  -6   7     6450.40     6678.29    404.14 o
  -5  -6   7    11707.81    12150.16    727.88 o
  -4  -6   7     6659.14     6801.29    513.00 o
  -3  -6   7     6470.37     6376.07    235.19 o
  -2  -6   7     8129.43     8125.68    227.38 o
  -1  -6   7       64.58       66.75     46.54 o
   0  -6   7     2263.22     2362.23    104.53 o
   1  -6   7     4529.59     4662.87    181.67 o
   2  -6   7       85.01      143.61     48.06 o
   3  -6   7    12924.58    12997.86    298.05 o
   4  -6   7     5637.40     5967.05    210.82 o
   5  -6   7     8087.49     8027.65    442.15 o
   6  -6   7    14877.26    15434.75    404.61 o
   7  -6   7     1868.84     1648.17    156.55 o
   8  -6   7    10268.90    10325.51    587.71 o
   9  -6   7      619.84      636.09    231.95 o
  -7  -5   7       12.34      -21.35     96.77 o
  -6  -5   7    12240.90    12639.36    583.44 o
  -5  -5   7      149.25      291.72    112.42 o
  -4  -5   7    11067.46    10911.35    271.53 o
  -3  -5   7      774.09      621.67     64.04 o
  -2  -5   7      767.36      721.39     60.93 o
  -1  -5   7     3102.35     3140.41    114.05 o
   0  -5   7      117.28      117.84     42.05 o
   1  -5   7     1175.87     1048.97    150.97 o
   2  -5   7      790.93      825.98     87.39 o
   3  -5   7        6.14       66.22     47.18 o
   4  -5   7     1865.24     1783.01    106.81 o
   5  -5   7     1594.39     1599.18    107.53 o
   6  -5   7     1682.12     1775.65    153.31 o
   7  -5   7     1116.58     1147.83    140.72 o
   8  -5   7      814.06      539.33    196.38 o
   9  -5   7      209.58      355.76    199.22 o
  -7  -4   7     9981.91    10336.90    486.68 o
  -6  -4   7    20796.43    20302.39    805.44 o
  -5  -4   7     3133.09     3243.10    124.50 o
  -4  -4   7    16161.23    15801.73    359.90 o
  -3  -4   7     2931.40     2549.04     99.68 o
  -2  -4   7     9358.15     8946.31    205.93 o
  -1  -4   7     1706.63     1592.05    115.13 o
   0  -4   7      863.91      973.55     70.38 o
   1  -4   7     1678.02     1755.77     95.25 o
   2  -4   7    14047.48    13794.67    349.50 o
   3  -4   7       28.86       56.13     74.00 o
   4  -4   7    17053.48    17117.75    531.08 o
   5  -4   7     4077.53     4387.89    254.01 o
   6  -4   7    11212.43    11393.45    422.78 o
   7  -4   7     8306.23     7953.39    356.47 o
   8  -4   7     3972.80     3853.57    439.72 o
   9  -4   7     5636.88     6074.92    574.90 o
  -7  -3   7     2363.59     2400.65    209.19 o
  -6  -3   7      851.50      893.11     81.33 o
  -5  -3   7     5846.68     5895.08    253.78 o
  -4  -3   7      550.90      607.02     69.62 o
  -3  -3   7     6785.35     5933.27    237.62 o
  -2  -3   7        7.94        2.49     41.62 o
  -1  -3   7       96.13      113.22     47.27 o
   0  -3   7      217.79      144.86     62.61 o
   1  -3   7     1360.32     1277.55    104.39 o
   2  -3   7     2227.02     2000.48    151.09 o
   3  -3   7     3039.59     3083.79    186.65 o
   4  -3   7     5190.00     5393.06    257.50 o
   5  -3   7     3031.46     3260.87    206.85 o
   6  -3   7     5312.23     5335.19    275.53 o
   7  -3   7     1152.32     1156.89    154.40 o
   8  -3   7     1475.31     1847.09    365.72 o
   9  -3   7      913.94      789.78    342.95 o
 -10  -2   7     1123.18      940.62    194.96 o
  -9  -2   7      587.93      657.44    156.53 o
  -8  -2   7    10366.06     9954.78    304.33 o
  -7  -2   7     6863.82     6630.80    193.40 o
  -6  -2   7    10326.04     9749.17    249.46 o
  -5  -2   7    16065.02    15727.77    360.12 o
  -4  -2   7     6289.52     6255.36    189.20 o
  -3  -2   7    22827.93    21500.42    470.33 o
  -2  -2   7      235.84      221.62     57.11 o
  -1  -2   7    15029.71    14041.57    502.57 o
   0  -2   7     1696.65     1616.37    112.59 o
   1  -2   7      523.24      580.08     96.23 o
   2  -2   7      298.37      333.64     88.65 o
   3  -2   7    12495.80    12307.53    420.17 o
   4  -2   7      674.50      722.10    115.52 o
   5  -2   7    12625.83    12600.32    445.34 o
   6  -2   7     1876.79     1892.70    179.44 o
   7  -2   7    12633.33    12426.07   1302.07 o
   8  -2   7     2910.72     2807.64    406.99 o
   9  -2   7     3404.99     4061.33    500.91 o
 -10  -1   7       35.96      -21.00     89.83 o
  -9  -1   7     7406.27     6932.91    291.72 o
  -8  -1   7      506.67      362.04    135.19 o
  -7  -1   7     5603.90     5631.25    181.72 o
  -6  -1   7     2717.37     2912.08    126.57 o
  -5  -1   7     4982.27     4893.05    146.05 o
  -4  -1   7     2070.64     2077.47    110.67 o
  -3  -1   7      116.86       89.36     53.11 o
  -2  -1   7      790.38      739.19     95.07 o
  -1  -1   7     1886.34     1686.31     93.28 o
   0  -1   7     2194.29     2215.74    121.10 o
   1  -1   7     1449.77     1438.97    134.00 o
   2  -1   7     4975.35     4500.34    227.53 o
   3  -1   7     6156.09     6083.56    274.72 o
   4  -1   7     4148.05     4568.01    241.61 o
   5  -1   7     7627.82     7457.45    327.82 o
   6  -1   7     2059.51     2145.21    189.17 o
   7  -1   7     8002.45     7707.69    350.71 o
   8  -1   7      600.70      798.32    301.68 o
   9  -1   7      950.64      828.20    355.76 o
 -10   0   7      518.82      580.49    118.20 o
  -9   0   7     4587.77     4834.20    284.61 o
  -8   0   7      257.79      258.01     84.43 o
  -7   0   7    15071.16    14505.56    354.42 o
  -6   0   7     2853.89     3033.42    135.44 o
  -5   0   7    21865.36    21784.33    485.73 o
  -4   0   7     8245.11     8040.46    180.06 o
  -3   0   7     4257.43     3978.36    141.52 o
  -2   0   7    14534.84    13680.66    299.26 o
  -1   0   7        3.87       15.72     41.61 o
   0   0   7     9881.53     9899.86    279.27 o
   1   0   7     2695.53     2784.75    139.79 o
   2   0   7      378.39      407.96     75.88 o
   3   0   7     3707.17     3374.32    164.09 o
   4   0   7     2647.23     3117.51    302.46 o
   5   0   7     2258.99     2322.07    152.86 o
   6   0   7     7458.24     7226.86    267.74 o
   7   0   7     1138.24     1179.69    317.34 o
   8   0   7     3544.60     3897.68    478.14 o
 -10   1   7     4072.04     4035.63    242.72 o
  -9   1   7     2344.10     2059.90    186.42 o
  -8   1   7     8317.44     7942.62    318.67 o
  -7   1   7     2920.71     2983.04    193.28 o
  -6   1   7    10080.96    10081.10    282.09 o
  -5   1   7     3803.45     4075.24    187.23 o
  -4   1   7     4222.12     4036.15    162.10 o
  -3   1   7     1051.76      928.44     74.49 o
  -2   1   7      348.35      363.72     77.02 o
  -1   1   7     1172.95     1308.02     90.23 o
   0   1   7     3304.09     3183.15    132.13 o
   1   1   7    14206.44    13821.22    322.34 o
   2   1   7     2127.69     1996.72    116.43 o
   3   1   7    15743.55    15633.68    540.19 o
   4   1   7     7264.22     6878.29    252.29 o
   5   1   7     6934.32     7430.68    336.17 o
   6   1   7     7205.07     7308.69    569.21 o
   7   1   7     2017.23     2010.74    392.76 o
   8   1   7     4460.33     4098.33    523.68 o
 -10   2   7        3.12       74.80    113.54 o
  -9   2   7      908.66     1021.91    146.82 o
  -8   2   7     1353.24     1305.79    152.41 o
  -7   2   7      227.46      225.44     71.64 o
  -6   2   7    12227.12    12340.15    333.99 o
  -5   2   7       86.96      102.59     55.53 o
  -4   2   7    11780.54    11459.15    274.08 o
  -3   2   7      340.50      281.25     61.39 o
  -2   2   7      913.70      992.58     92.43 o
  -1   2   7      239.18      188.31     53.88 o
   0   2   7      309.08      408.44     69.00 o
   1   2   7      574.22      526.47     77.27 o
   2   2   7     4758.00     4579.10    177.12 o
   3   2   7      280.35      306.33    118.15 o
   4   2   7     6300.88     6391.83    314.56 o
   5   2   7     1806.72     1178.27    308.80 o
   6   2   7      806.35      690.17    301.68 o
   7   2   7     1453.29     1588.10    399.87 o
 -10   3   7     4330.06     3913.98    269.95 o
  -9   3   7     4065.61     4118.34    263.27 o
  -8   3   7     5462.18     5371.07    285.12 o
  -7   3   7     7791.05     7640.67    335.42 o
  -6   3   7     5763.39     5770.00    280.90 o
  -5   3   7     5174.27     5055.54    201.09 o
  -4   3   7     4474.58     4916.47    196.99 o
  -3   3   7      217.72      242.62     61.30 o
  -2   3   7      837.32      573.64    138.85 o
  -1   3   7      290.53      253.95     68.83 o
   0   3   7     1152.87     1149.08    101.96 o
   1   3   7     2590.21     2787.69    144.24 o
   2   3   7    12176.64    11768.37    432.14 o
   3   3   7     3992.30     3957.93    248.52 o
   4   3   7    15252.27    14633.03    808.28 o
   5   3   7     2491.09     1972.32    368.57 o
   6   3   7    10479.14     9669.50    702.98 o
  -9   4   7       16.58      115.84    120.31 o
  -8   4   7     4242.18     4136.63    274.04 o
  -7   4   7      556.96      420.41    125.94 o
  -6   4   7     1418.53     1378.82    173.45 o
  -5   4   7     5647.45     6142.61    305.90 o
  -4   4   7      314.13      254.16    111.52 o
  -3   4   7     5227.50     5000.24    299.59 o
  -2   4   7      628.04      545.39    105.31 o
  -1   4   7      345.99      204.78    215.03 o
   0   4   7     2046.70     2024.08    159.37 o
   1   4   7     1078.52     1164.16    239.78 o
   2   4   7     1135.71      978.32    158.42 o
   3   4   7     3526.70     3166.24    405.56 o
   4   4   7     1101.38      634.67    295.99 o
   5   4   7     2744.78     2215.66    409.83 o
  -9   5   7     6633.94     7297.54    389.76 o
  -8   5   7     8610.88     8897.38    418.46 o
  -7   5   7     6097.54     6259.19    342.87 o
  -6   5   7     7200.62     7312.74    360.72 o
  -5   5   7     4496.79     4939.69    289.24 o
  -4   5   7     3780.14     3918.57    435.45 o
  -3   5   7     4776.32     4361.67    271.26 o
  -2   5   7      282.69      169.58     97.12 o
  -1   5   7      608.83      563.62    120.90 o
   0   5   7     3383.58     3503.35    249.50 o
   1   5   7      851.11      690.09    206.34 o
   2   5   7     5613.16     5480.09    508.02 o
   3   5   7     5275.67     4999.11    506.60 o
   4   5   7     2009.46     1997.94    391.33 o
  -8   6   7        9.56      -41.01    124.30 o
  -7   6   7     4112.02     4218.84    303.12 o
  -6   6   7      190.94      179.91    133.79 o
  -5   6   7      775.99      868.66    173.31 o
  -4   6   7      304.19      563.27    222.70 o
  -3   6   7      362.04      300.03    204.92 o
  -2   6   7       19.88       38.54    122.79 o
  -1   6   7     4283.66     3890.57    345.80 o
   0   6   7      530.32      131.69    136.17 o
   1   6   7     3397.55     4289.02    478.14 o
   2   6   7     1764.57     1751.75    385.64 o
   3   6   7     3339.67     3005.44    451.10 o
  -6   7   7     1369.69     1339.20    217.42 o
  -5   7   7     5687.13     5948.27    472.45 o
  -4   7   7     1144.80     1182.54    246.18 o
  -3   7   7     1110.77     1061.58    234.80 o
  -2   7   7      568.45       29.88    163.65 o
  -1   7   7      486.81      369.43    168.70 o
   0   7   7       89.79        7.12    286.03 o
  -2 -11   8      895.32      869.30    192.82 o
  -1 -11   8     2474.22     2044.54    207.21 o
   0 -11   8     4020.81     3627.62    257.04 o
   1 -11   8     2128.63     1929.91    547.16 o
   2 -11   8     6897.07     6389.15    330.66 o
   3 -11   8     8350.50     7994.93    371.35 o
   4 -11   8     3576.38     3852.27    325.87 o
   5 -11   8     2497.76     2232.44    227.41 o
  -4 -10   8        7.39       66.75    118.11 o
  -3 -10   8     1260.22     1155.37    153.78 o
  -2 -10   8     2341.21     2464.34    198.63 o
  -1 -10   8      366.46      316.62    117.73 o
   0 -10   8     6342.59     6521.03    312.72 o
   1 -10   8       36.81      -54.06     92.51 o
   2 -10   8     6426.63     7052.68    337.97 o
   3 -10   8      364.52      328.12    118.85 o
   4 -10   8     2650.48     2547.63    217.28 o
   5 -10   8      145.35      169.38    112.85 o
   6 -10   8        0.48      -22.92     93.58 o
   7 -10   8        6.91      167.92    187.84 o
  -5  -9   8     2089.98     1938.60    166.58 o
  -4  -9   8      149.60       45.80     94.71 o
  -3  -9   8        1.39      -41.12    104.59 o
  -2  -9   8      518.23      644.45    120.69 o
  -1  -9   8      961.99     1125.35    142.12 o
   0  -9   8     2427.12     2337.27    182.79 o
   1  -9   8     1949.82     1828.12    169.99 o
   2  -9   8     8634.93     8728.50    369.28 o
   3  -9   8     4246.57     4519.49    256.21 o
   4  -9   8     9082.19     8895.12    299.36 o
   5  -9   8     1526.28     1571.60    143.22 o
   6  -9   8     1179.28      914.84    127.52 o
   7  -9   8     1145.52     1188.80    172.50 o
  -6  -8   8      381.83      236.22    157.96 o
  -5  -8   8      643.77      808.83    113.09 o
  -4  -8   8     6529.56     6646.83    270.58 o
  -3  -8   8       30.52       46.14     77.61 o
  -2  -8   8    12010.94    11244.40    394.18 o
  -1  -8   8     3350.25     3200.02    275.36 o
   0  -8   8     7837.34     7957.23    398.45 o
   1  -8   8    11701.47    11268.35    396.87 o
   2  -8   8     2036.87     2100.47    137.81 o
   3  -8   8    12802.68    12940.40    655.55 o
   4  -8   8      579.80      565.60    133.65 o
   5  -8   8     1991.83     2083.19    152.76 o
   6  -8   8        0.29       52.32     88.29 o
   7  -8   8        1.22      -38.95     98.01 o
   8  -8   8      112.34      277.49    203.49 o
  -6  -7   8     2053.45     2113.20    258.99 o
  -5  -7   8      682.83      705.70    100.41 o
  -4  -7   8       10.93      -12.73     66.64 o
  -3  -7   8      319.03      380.68     88.55 o
  -2  -7   8     2190.68     2057.75    150.42 o
  -1  -7   8      356.95      485.11     91.30 o
   0  -7   8     4280.33     4312.29    362.87 o
   1  -7   8     4435.43     4252.41    217.18 o
   2  -7   8     2546.74     2759.90    182.53 o
   3  -7   8     7186.88     7571.87    253.97 o
   4  -7   8      912.94      917.31    152.48 o
   5  -7   8     5670.51     6507.23    310.52 o
   6  -7   8        2.14       36.43     73.00 o
   7  -7   8     1899.19     1659.06    289.59 o
   8  -7   8      543.73      480.98    223.42 o
  -7  -6   8     2182.12     1963.78    237.65 o
  -6  -6   8      222.77      274.65    132.34 o
  -5  -6   8     1208.76     1248.64    112.86 o
  -4  -6   8      941.91      807.67     99.94 o
  -3  -6   8    11072.73    11335.50    363.91 o
  -2  -6   8      557.23      480.64     89.13 o
  -1  -6   8    25442.98    25582.75    686.58 o
   0  -6   8     6594.61     6480.01    261.92 o
   1  -6   8    16572.44    16455.46    495.86 o
   2  -6   8     7348.28     6977.44    316.70 o
   3  -6   8     3638.64     3972.60    184.72 o
   4  -6   8     4642.62     4552.27    175.96 o
   5  -6   8      738.92      768.17     95.00 o
   6  -6   8      410.78      412.84     97.08 o
   7  -6   8      579.83      452.96    109.09 o
   8  -6   8      470.65      568.84    208.47 o
  -7  -5   8      836.78      741.40    157.96 o
  -6  -5   8      504.66      439.72    138.03 o
  -5  -5   8      664.15      580.60    145.15 o
  -4  -5   8        7.30       48.19     57.85 o
  -3  -5   8      157.39       52.79     61.36 o
  -2  -5   8       78.61      -32.41     68.31 o
  -1  -5   8     9136.92     8493.56    301.26 o
   0  -5   8       10.93      -11.94     48.11 o
   1  -5   8     6230.24     6081.30    188.50 o
   2  -5   8       24.09      109.84     61.72 o
   3  -5   8      426.76      401.36     82.74 o
   4  -5   8     1688.79     1562.94    157.91 o
   5  -5   8      109.18      157.50     91.68 o
   6  -5   8     1022.36     1068.21    154.24 o
   7  -5   8     3211.77     3092.74    236.38 o
   8  -5   8      155.71      189.26    284.61 o
   9  -5   8     1598.91     1105.70    401.29 o
  -7  -4   8      158.88       85.38     96.77 o
  -6  -4   8     4230.89     4142.87    205.63 o
  -5  -4   8     2121.02     2132.19    132.34 o
  -4  -4   8       49.88       83.96     82.54 o
  -3  -4   8     5341.07     5538.44    340.10 o
  -2  -4   8    15411.68    14788.13    368.63 o
  -1  -4   8     6475.00     5927.10    197.48 o
   0  -4   8    24966.94    20069.61   2186.49 o
   1  -4   8     5863.66     5590.21    257.51 o
   2  -4   8    13419.94    12950.54    667.40 o
   3  -4   8     7456.10     7314.34    309.94 o
   4  -4   8     5830.68     5934.38    472.45 o
   5  -4   8     2588.26     2693.02    208.55 o
   6  -4   8      599.95      431.87    118.50 o
   7  -4   8        0.77       15.60     97.80 o
   8  -4   8      202.39      223.42    274.65 o
   9  -4   8     1968.16     1886.94    412.68 o
  -8  -3   8      388.28      409.83    136.61 o
  -7  -3   8       90.81       47.87     48.68 o
  -6  -3   8        5.76       18.81     88.23 o
  -5  -3   8     1603.65     1718.89    168.63 o
  -4  -3   8       43.25       14.99     48.73 o
  -3  -3   8     9273.77     9300.20    335.63 o
  -2  -3   8     2928.14     2412.50    216.08 o
  -1  -3   8     3148.21     3243.64    195.41 o
   0  -3   8    11720.23    11451.79    392.51 o
   1  -3   8        6.87       38.36     65.70 o
   2  -3   8     8338.42     7875.51    321.54 o
   3  -3   8      599.89      573.43    123.80 o
   4  -3   8     3360.50     3512.01    217.34 o
   5  -3   8      146.91      189.97     92.61 o
   6  -3   8      261.03      159.10     98.19 o
   7  -3   8      296.13      236.07    114.83 o
   8  -3   8     4103.45     4327.44    488.10 o
 -10  -2   8     6590.65     7224.73    459.64 o
  -9  -2   8     2092.68     2133.51    147.76 o
  -8  -2   8     2689.85     2588.73    153.85 o
  -7  -2   8     4493.10     4487.90    165.86 o
  -6  -2   8      545.70      492.43     87.56 o
  -5  -2   8     1147.07     1261.56    109.00 o
  -4  -2   8     3811.41     3819.00    180.32 o
  -3  -2   8      868.57      864.94     98.31 o
  -2  -2   8    12016.33    11155.93    260.02 o
  -1  -2   8     7269.21     7216.40    244.28 o
   0  -2   8    10075.59     9538.86    451.81 o
   1  -2   8    15999.57    15865.30    511.66 o
   2  -2   8     8872.87     8461.57    340.58 o
   3  -2   8     7951.16     7849.14    681.63 o
   4  -2   8     4161.26     4396.90    247.55 o
   5  -2   8     1259.43     1169.20    156.67 o
   6  -2   8     1041.84     1213.23    164.26 o
   7  -2   8       17.23       69.27    226.97 o
   8  -2   8      347.83      239.07    294.57 o
 -10  -1   8     1527.23     1640.89    153.10 o
  -9  -1   8        3.02       63.85     82.38 o
  -8  -1   8      674.69      558.29    104.28 o
  -7  -1   8      420.53      396.78     86.59 o
  -6  -1   8     1605.97     1718.47    112.57 o
  -5  -1   8      291.32      211.45     58.90 o
  -4  -1   8    12973.95    12954.38    398.38 o
  -3  -1   8      339.57      438.66     79.24 o
  -2  -1   8    21478.66    20674.88    416.87 o
  -1  -1   8     3973.56     4058.36    165.79 o
   0  -1   8     9769.68     9751.86    284.83 o
   1  -1   8     5756.13     5331.52    229.56 o
   2  -1   8      556.57      552.19     85.30 o
   3  -1   8     4341.74     4058.22    186.44 o
   4  -1   8     2333.86     2425.00    342.83 o
   5  -1   8      455.97      656.44    103.33 o
   6  -1   8     2882.11     2829.68    178.30 o
   7  -1   8      496.23      325.77    260.41 o
   8  -1   8     2808.40     2763.53    431.18 o
 -10   0   8     1008.70      782.44    138.97 o
  -9   0   8     9444.26     9016.43    350.78 o
  -8   0   8      282.53      218.98     97.93 o
  -7   0   8     3340.26     3060.81    148.38 o
  -6   0   8      460.43      453.80     74.72 o
  -5   0   8      697.42      777.33     83.62 o
  -4   0   8        2.04      -49.66     49.66 o
  -3   0   8     4080.52     4094.07    169.23 o
  -2   0   8     1882.97     1894.09    150.36 o
  -1   0   8     3923.72     4317.81    155.70 o
   0   0   8     4120.75     4142.46    308.92 o
   1   0   8     6180.69     5998.13    222.08 o
   2   0   8     6310.98     6482.94    237.91 o
   3   0   8     1792.82     1639.68    149.84 o
   4   0   8      132.72       66.56     66.52 o
   5   0   8     1671.01     1785.12    150.11 o
   6   0   8      479.55      323.46    131.56 o
   7   0   8       94.96        9.96    276.07 o
 -10   1   8      637.12      633.21    141.09 o
  -9   1   8     1099.99     1079.30    150.37 o
  -8   1   8     1631.07     1491.64    171.48 o
  -7   1   8      298.77      278.64     75.12 o
  -6   1   8     5969.32     5667.29    210.27 o
  -5   1   8     4733.36     4709.90    189.54 o
  -4   1   8     4214.93     4101.43    175.39 o
  -3   1   8    10258.09    10322.26    299.28 o
  -2   1   8     2027.92     2172.83    117.06 o
  -1   1   8    24707.40    24777.60    501.73 o
   0   1   8     1510.08     1658.20    109.86 o
   1   1   8    18313.72    19236.42    423.10 o
   2   1   8      855.67      848.78     92.88 o
   3   1   8      295.24      175.94     73.22 o
   4   1   8      166.64       65.86     71.40 o
   5   1   8     2073.38     2264.07    299.85 o
   6   1   8       56.62       24.19    271.80 o
   7   1   8     2997.95     1953.82    435.45 o
  -9   2   8      102.49      136.51    170.76 o
  -8   2   8     2724.97     2625.36    208.02 o
  -7   2   8       68.65       -0.72     60.98 o
  -6   2   8      590.92      624.85     91.51 o
  -5   2   8       48.29       11.45     55.76 o
  -4   2   8      928.98      964.11    101.04 o
  -3   2   8      541.54      697.52     92.72 o
  -2   2   8      842.34      896.15     93.48 o
  -1   2   8     5089.08     5406.15    241.14 o
   0   2   8     2998.06     2840.22    143.72 o
   1   2   8     2762.40     2854.26    148.38 o
   2   2   8      407.63      456.90     86.85 o
   3   2   8     1757.26     1754.29    146.89 o
   4   2   8       60.32     -106.51    106.51 o
   5   2   8       78.80      365.72    288.88 o
   6   2   8      156.24      219.15    301.68 o
  -9   3   8      545.51      930.21    190.69 o
  -8   3   8     1102.06     1415.27    215.59 o
  -7   3   8     3134.73     3483.42    245.11 o
  -6   3   8        0.63       18.03     92.00 o
  -5   3   8    11586.37    11936.81    375.42 o
  -4   3   8     2203.14     2171.30    146.35 o
  -3   3   8    13009.22    13095.81    374.84 o
  -2   3   8    11899.09    11755.41    328.91 o
  -1   3   8     7785.01     8211.53    251.99 o
   0   3   8    20075.51    21463.67    474.98 o
   1   3   8     1884.59     1753.82    149.53 o
   2   3   8    10323.56    10361.30    421.41 o
   3   3   8      664.65      845.32    160.06 o
   4   3   8     1000.19      510.87    287.45 o
   5   3   8       97.62       75.42    303.11 o
  -8   4   8      241.47      190.43    139.13 o
  -7   4   8        2.56       17.79    107.45 o
  -6   4   8      573.41      733.37    251.16 o
  -5   4   8     1032.23     1115.65    166.80 o
  -4   4   8     1311.14     1001.54    170.05 o
  -3   4   8     3256.64     3788.89    548.58 o
  -2   4   8     1115.40     1006.60    156.97 o
  -1   4   8     2055.05     1444.96    150.77 o
   0   4   8     1565.18     1780.67    193.81 o
   1   4   8       21.47      -14.31    150.84 o
   2   4   8     1566.53     1467.21    195.28 o
   3   4   8      658.42      177.88    283.18 o
   4   4   8      386.51      377.10    320.18 o
  -8   5   8      613.47      570.35    389.91 o
  -7   5   8        1.75     -115.86    115.86 o
  -6   5   8     1489.14     1505.75    400.58 o
  -5   5   8       90.98      128.76    115.50 o
  -4   5   8    10911.02    11324.25    469.36 o
  -3   5   8      979.27      915.42    169.78 o
  -2   5   8    10642.07    11001.59    459.03 o
  -1   5   8     2960.42     2570.68    495.93 o
   0   5   8     5032.34     4896.12    308.05 o
   1   5   8     5492.42     5803.18    341.55 o
   2   5   8     1297.09      944.89    348.64 o
   3   5   8     2311.63     1430.15    378.53 o
  -6   6   8     1334.51     1199.90    214.55 o
  -5   6   8     1772.65     1644.32    216.92 o
  -4   6   8     2914.91     3238.68    402.01 o
  -3   6   8     1816.63     1726.14    273.22 o
  -2   6   8     5238.94     5091.61    418.37 o
  -1   6   8       80.28      155.11    163.65 o
   0   6   8     2030.72     1643.60    273.22 o
   1   6   8      123.23      176.46    297.41 o
  -1 -11   9     7694.16     7171.77    347.30 o
   0 -11   9     1089.04      773.99    173.61 o
   1 -11   9     1509.66     1593.55    404.14 o
   2 -11   9      297.41      376.45    140.70 o
   3 -11   9       44.38        6.72    118.15 o
   4 -11   9        0.99       35.05    118.86 o
  -3 -10   9      852.86      917.02    149.96 o
  -2 -10   9     2940.72     2654.55    213.98 o
  -1 -10   9       11.62       38.76    140.17 o
   0 -10   9       12.36       22.79    108.15 o
   1 -10   9        3.18       11.24    115.98 o
   2 -10   9      700.39      823.44    149.92 o
   3 -10   9     2369.69     1972.88    394.89 o
   4 -10   9     1056.33     1203.64    177.10 o
   5 -10   9     2747.89     3168.16    254.52 o
   6 -10   9     1349.14     1418.76    291.72 o
  -5  -9   9     6932.67     6755.87    299.93 o
  -4  -9   9     3104.48     3068.64    241.92 o
  -3  -9   9     5185.86     5399.02    268.74 o
  -2  -9   9    10050.92    10144.27    384.80 o
  -1  -9   9      277.71      253.58    101.30 o
   0  -9   9     7210.09     7255.68    322.14 o
   1  -9   9        0.41       51.14     93.43 o
   2  -9   9     3346.93     3579.54    234.37 o
   3  -9   9      382.73      397.54    121.22 o
   4  -9   9      123.70       81.18    118.11 o
   5  -9   9      151.17      198.90     95.68 o
   6  -9   9     3159.73     3030.63    203.02 o
   7  -9   9      873.00      946.32    271.80 o
  -6  -8   9     7795.14     7441.19    299.68 o
  -5  -8   9     2694.77     2647.74    183.55 o
  -4  -8   9     6816.17     6864.83    474.58 o
  -3  -8   9     4238.68     4576.12    236.21 o
  -2  -8   9     2449.24     2771.65    189.41 o
  -1  -8   9     1253.16     1118.76    137.02 o
   0  -8   9      304.61      292.43    101.63 o
   1  -8   9      887.21     1101.12    140.20 o
   2  -8   9      799.51      722.02    127.78 o
   3  -8   9     4550.93     4752.60    262.58 o
   4  -8   9     3143.81     2909.99    178.79 o
   5  -8   9     5817.91     6275.80    261.64 o
   6  -8   9     5214.92     5469.40    360.73 o
   7  -8   9     3588.18     3416.45    609.06 o
  -6  -7   9     4526.10     4441.28    362.87 o
  -5  -7   9       92.50       86.00    125.94 o
  -4  -7   9    12815.26    12491.94    407.06 o
  -3  -7   9      995.38      888.43    130.92 o
  -2  -7   9     7324.45     7400.41    296.62 o
  -1  -7   9     2099.71     1897.24    158.52 o
   0  -7   9       88.01       50.13     75.39 o
   1  -7   9     1771.96     1687.08    156.78 o
   2  -7   9      686.50      858.16    128.27 o
   3  -7   9      459.71      528.69    117.27 o
   4  -7   9     2289.20     2030.00    229.82 o
   5  -7   9       19.63       14.78     86.44 o
   6  -7   9     1697.39     1915.40    250.45 o
   7  -7   9     1640.08     1479.95    234.80 o
  -7  -6   9     6029.64     5451.63    389.91 o
  -6  -6   9     5309.84     5159.91    368.57 o
  -5  -6   9     9828.23     9932.76    539.33 o
  -4  -6   9     9416.83     9180.27    381.37 o
  -3  -6   9     3762.68     3784.49    200.34 o
  -2  -6   9     3770.75     3894.94    205.64 o
  -1  -6   9     1147.67     1461.46    138.58 o
   0  -6   9      161.58      111.35     78.98 o
   1  -6   9      108.27      -62.82     62.82 o
   2  -6   9     1841.78     1506.22    150.43 o
   3  -6   9      319.30      328.67     97.86 o
   4  -6   9    12827.09    12861.36    638.94 o
   5  -6   9     2545.62     2533.00    267.53 o
   6  -6   9     7986.31     8440.00    506.60 o
   7  -6   9     4165.75     4217.86    367.14 o
  -7  -5   9      125.00      -21.35    111.00 o
  -6  -5   9     1062.14      881.05     98.31 o
  -5  -5   9     3760.29     3583.98    181.88 o
  -4  -5   9       55.01      105.30     98.19 o
  -3  -5   9     8078.85     7863.67    445.41 o
  -2  -5   9      859.84      822.51    163.65 o
  -1  -5   9     4225.52     4186.56    314.49 o
   0  -5   9       51.73       34.15     91.07 o
   1  -5   9      141.55      183.57    103.88 o
   2  -5   9      410.60      291.72    115.27 o
   3  -5   9     2730.00     2420.25    214.17 o
   4  -5   9      415.39      444.80    165.78 o
   5  -5   9     4399.39     4254.55    419.79 o
   6  -5   9     1125.64     1082.58    168.22 o
   7  -5   9     1824.85     1899.50    462.49 o
   8  -5   9     1220.62     1417.34    406.99 o
  -8  -4   9     3142.49     2996.90    264.68 o
  -7  -4   9     5878.45     5713.45    226.02 o
  -6  -4   9    11034.28    10379.04    337.31 o
  -5  -4   9     9189.00     8891.20    384.22 o
  -4  -4   9     5826.54     5526.21    500.20 o
  -3  -4   9     9608.36     9612.58    500.91 o
  -2  -4   9     3980.92     3527.69    281.76 o
  -1  -4   9     6757.81     6540.25    394.18 o
   0  -4   9       72.88      169.34     95.34 o
   1  -4   9      622.88      314.49    113.84 o
   2  -4   9     3171.94     3074.81    429.04 o
   3  -4   9     3011.09     2772.50    231.24 o
   4  -4   9     1785.48     1907.09    461.77 o
   5  -4   9    15082.20    15491.52    545.49 o
   6  -4   9     1598.81     1347.74    178.48 o
   7  -4   9     7625.81     7895.64    383.42 o
   8  -4   9     1409.04      866.63    354.33 o
  -9  -3   9     4883.69     5004.80    371.41 o
  -8  -3   9       86.21       72.17     79.30 o
  -7  -3   9     9906.38     9635.38    272.20 o
  -6  -3   9      128.59       75.71     69.34 o
  -5  -3   9     2566.22     2547.60    204.20 o
  -4  -3   9     1132.93     1062.76    113.05 o
  -3  -3   9      256.80      270.00     76.38 o
  -2  -3   9     1786.19     1679.18    203.49 o
  -1  -3   9     1068.44     1191.08    182.15 o
   0  -3   9      377.88      217.12     88.55 o
   1  -3   9     6360.55     6084.80    711.52 o
   2  -3   9     1350.54     1292.69    285.32 o
   3  -3   9     3125.10     3108.63    222.58 o
   4  -3   9     4044.60     3569.71    310.93 o
   5  -3   9     2803.84     2792.36    224.54 o
   6  -3   9     2762.12     2735.35    233.88 o
   7  -3   9     1570.94     1820.89    209.96 o
  -9  -2   9      922.04     1132.56    172.90 o
  -8  -2   9     4963.94     5154.25    236.25 o
  -7  -2   9     9685.20     9703.12    279.99 o
  -6  -2   9     3166.80     3288.97    152.66 o
  -5  -2   9    13541.19    12748.81    989.01 o
  -4  -2   9     5720.45     5570.65    238.24 o
  -3  -2   9     8980.63     9690.80    654.59 o
  -2  -2   9     7617.13     8167.42    579.89 o
  -1  -2   9      772.50      881.02    110.02 o
   0  -2   9     5758.70     5338.45    217.86 o
   1  -2   9     1150.29     1217.33    146.55 o
   2  -2   9     1006.32     1138.06    178.59 o
   3  -2   9     5232.35     5008.73    279.34 o
   4  -2   9     1389.57     1443.89    173.41 o
   5  -2   9     3365.13     3368.47    271.09 o
   6  -2   9     5612.84     5953.00    350.78 o
   7  -2   9     1248.36      848.74    167.77 o
  -9  -1   9     3581.90     3434.63    213.25 o
  -8  -1   9     8208.24     8244.34    327.47 o
  -7  -1   9     1202.04     1334.43    109.35 o
  -6  -1   9    10586.96    10223.88    296.95 o
  -5  -1   9      105.56      127.40     59.35 o
  -4  -1   9     5419.85     5509.62    338.35 o
  -3  -1   9        4.35       63.49     55.32 o
  -2  -1   9      196.01      137.11     69.73 o
  -1  -1   9        2.06       59.77     63.39 o
   0  -1   9     3685.84     3485.15    264.94 o
   1  -1   9     2244.60     2323.33    174.30 o
   2  -1   9     9278.43     9342.07    394.89 o
   3  -1   9     8405.67     8113.15    539.78 o
   4  -1   9     4353.75     5187.91    230.46 o
   5  -1   9     6030.20     5984.54    309.76 o
   6  -1   9     4719.16     4528.29    301.68 o
   7  -1   9     1985.34     1953.23    224.49 o
  -9   0   9     1111.50     1043.42    150.25 o
  -8   0   9     1090.07     1282.18    219.86 o
  -7   0   9     2546.43     2736.49    337.42 o
  -6   0   9     4975.63     5173.57    205.29 o
  -5   0   9      653.71      700.72     97.13 o
  -4   0   9    10731.61    10720.72    313.66 o
  -3   0   9      207.87      164.06     61.88 o
  -2   0   9     4578.41     4805.89    194.47 o
  -1   0   9       10.09      -34.56     50.62 o
   0   0   9        3.80      -32.79     49.64 o
   1   0   9      135.63      133.80     66.18 o
   2   0   9     3040.89     3198.16    213.38 o
   3   0   9      324.90      326.60     83.17 o
   4   0   9     6148.71     6339.04    263.38 o
   5   0   9       31.88      -13.78     85.01 o
   6   0   9     4289.48     4529.63    373.55 o
  -9   1   9     1119.29      918.45    158.47 o
  -8   1   9     6154.54     6526.78    322.75 o
  -7   1   9     5953.14     6206.61    235.82 o
  -6   1   9     4596.84     4891.02    204.86 o
  -5   1   9     6862.90     7003.80    277.30 o
  -4   1   9      419.56      454.84     96.39 o
  -3   1   9     2285.14     2479.48    226.27 o
  -2   1   9      169.96      116.13     65.55 o
  -1   1   9      158.45      122.54     63.06 o
   0   1   9      858.90      830.38     95.29 o
   1   1   9     2595.37     2385.41    149.32 o
   2   1   9     4910.90     5087.50    202.11 o
   3   1   9     5428.06     4996.85    519.75 o
   4   1   9     8671.25     8992.94    325.23 o
   5   1   9     5432.49     5213.13   1041.66 o
   6   1   9     6775.91     5999.50    601.94 o
  -9   2   9       47.59      -55.21    176.46 o
  -8   2   9     2459.37     2930.92    231.81 o
  -7   2   9      361.83      339.63    145.12 o
  -6   2   9     4399.82     4619.62    273.59 o
  -5   2   9     2357.10     2586.93    221.34 o
  -4   2   9      252.35      121.73     76.58 o
  -3   2   9     5393.17     5090.72    218.08 o
  -2   2   9     1413.97     1583.12    133.29 o
  -1   2   9     2790.30     2876.30    170.88 o
   0   2   9      866.60      676.00     98.29 o
   1   2   9        2.24      -23.56     62.59 o
   2   2   9     1377.76     1346.36    141.97 o
   3   2   9     2580.75     2610.59    206.45 o
   4   2   9      253.03      180.72    277.49 o
   5   2   9     3769.99     3499.23    493.79 o
  -8   3   9     2562.52     2409.31    233.45 o
  -7   3   9    11639.46    12359.42    602.65 o
  -6   3   9     7845.28     8302.91    834.61 o
  -5   3   9     6655.50     7164.36    271.35 o
  -4   3   9     3283.60     3208.26    184.69 o
  -3   3   9      474.44      611.43    101.81 o
  -2   3   9      744.16      802.15    114.27 o
  -1   3   9        7.16       22.98     70.87 o
   0   3   9     1795.78     1782.55    174.38 o
   1   3   9     1027.95     1011.88    169.15 o
   2   3   9     4876.86     5036.75    308.66 o
   3   3   9     4966.29     4530.93    508.02 o
   4   3   9     4956.45     4501.05    540.75 o
  -7   4   9     4160.57     4184.33    578.46 o
  -6   4   9        7.93       -8.08    147.28 o
  -5   4   9     3025.55     3684.20    283.18 o
  -4   4   9      265.98      225.94    312.36 o
  -3   4   9       28.34      106.33    112.06 o
  -2   4   9      173.40      270.85    133.17 o
  -1   4   9     2938.48     2790.56    303.11 o
   0   4   9        0.67      108.15    150.84 o
   1   4   9     5516.67     5071.48    968.37 o
   2   4   9      286.32       83.96    318.76 o
  -6   5   9     5085.77     5294.63    346.69 o
  -5   5   9     2820.53     2985.14    276.61 o
  -4   5   9     1959.08     2112.86    268.95 o
  -3   5   9     1656.10     1317.75    218.44 o
  -2   5   9      113.82      125.23    157.96 o
  -1   5   9       32.52      -48.38    140.88 o
   0   5   9       42.74       28.46    159.38 o
  -2 -10  10     5429.87     5291.00    294.24 o
  -1 -10  10      647.74      624.41    268.24 o
   0 -10  10     5289.71     5404.68    578.46 o
   1 -10  10     4621.81     4563.75    365.01 o
   2 -10  10     2444.55     2173.70    213.55 o
   3 -10  10     6475.03     6527.01    343.66 o
   4 -10  10       79.25      -10.07    118.64 o
  -4  -9  10     1011.99      851.77    170.76 o
  -3  -9  10      424.60      393.77    145.86 o
  -2  -9  10      121.53       90.90    100.28 o
  -1  -9  10     2933.08     2801.17    216.99 o
   0  -9  10     1472.06     1382.29    172.06 o
   1  -9  10     3180.72     3289.81    233.60 o
   2  -9  10     3775.87     3806.92    253.95 o
   3  -9  10     4264.64     4384.54    274.03 o
   4  -9  10     2577.59     2312.59    317.34 o
   5  -9  10     1907.30     1887.53    211.05 o
  -5  -8  10      134.52      145.46    107.16 o
  -4  -8  10     1111.59      951.66    142.38 o
  -3  -8  10     6492.74     6248.43    292.85 o
  -2  -8  10     1974.49     2264.59    186.22 o
  -1  -8  10    10915.16    11009.92    411.03 o
   0  -8  10      531.01      739.35    131.53 o
   1  -8  10    14325.51    13436.66    743.53 o
   2  -8  10     4854.82     5051.13    275.98 o
   3  -8  10     5066.38     4526.69    509.45 o
   4  -8  10     3060.46     2683.97    225.23 o
   5  -8  10        7.80       55.72    108.46 o
   6  -8  10      378.99      243.34    165.07 o
  -6  -7  10     1470.66     1341.92    239.07 o
  -5  -7  10        4.54       31.31    122.38 o
  -4  -7  10      127.10      -46.96    116.69 o
  -3  -7  10        3.70       71.80     88.01 o
  -2  -7  10      279.39      192.65    115.27 o
  -1  -7  10      239.29      176.81     89.40 o
   0  -7  10      793.06      962.05    139.34 o
   1  -7  10     3409.09     3126.40    216.90 o
   2  -7  10     1338.73      942.57    145.86 o
   3  -7  10     2139.77     2518.59    492.37 o
   4  -7  10      353.94      213.45    139.46 o
   5  -7  10       34.27       18.50    115.27 o
   6  -7  10      499.10      347.22    156.53 o
  -6  -6  10     3482.20     3356.40    187.84 o
  -5  -6  10     2636.11     2737.54    177.17 o
  -4  -6  10       20.28      133.76    122.38 o
  -3  -6  10     4795.63     4499.62    351.49 o
  -2  -6  10     3877.66     4084.10    330.14 o
  -1  -6  10     5528.50     5709.20    398.45 o
   0  -6  10    17065.10    17611.44    806.86 o
   1  -6  10     2233.67     2520.19    273.22 o
   3  -6  10     2055.41     2027.82    254.72 o
   4  -6  10     4754.98     5330.67    397.03 o
   5  -6  10     1742.61     1398.84    227.68 o
   6  -6  10      207.29      458.22    182.15 o
   7  -6  10        3.28      -81.11    125.23 o
  -7  -5  10      255.50      157.19    105.30 o
  -6  -5  10       67.28       30.93     70.77 o
  -5  -5  10        2.42       29.35     70.93 o
  -4  -5  10      988.71     1134.05    123.75 o
  -3  -5  10      657.20      485.25    150.84 o
  -2  -5  10     1198.39     1111.39    190.69 o
  -1  -5  10     4491.46     4599.24    344.37 o
   0  -5  10     2203.85     1794.44    229.11 o
   1  -5  10      621.35      397.03    138.03 o
   2  -5  10     3870.40     3806.61    327.30 o
   3  -5  10       38.42      -22.77     92.50 o
   4  -5  10     2126.30     2009.32    261.84 o
   5  -5  10      164.66      169.34    138.03 o
   6  -5  10       93.13      129.50    129.50 o
   7  -5  10      192.61      352.91    172.19 o
  -8  -4  10     2965.51     3355.51    311.64 o
  -7  -4  10     1420.19     1371.76    188.55 o
  -6  -4  10       29.22       87.20    112.42 o
  -5  -4  10     1238.87     1275.56    129.79 o
  -4  -4  10     5551.49     5830.76    516.56 o
  -3  -4  10      219.57      175.30     77.16 o
  -2  -4  10    11861.71    10972.99    574.90 o
  -1  -4  10     3687.55     4088.37    324.45 o
   0  -4  10    11654.75    11281.79    590.56 o
   1  -4  10     8294.84     8017.36    480.98 o
   2  -4  10     3504.46     3109.32    300.26 o
   3  -4  10    13482.31    13868.86    698.71 o
   4  -4  10     2483.70     2515.92    281.76 o
   5  -4  10     3630.38     3288.63    320.18 o
   6  -4  10       88.97      194.96    142.30 o
   7  -4  10        3.76     -116.69    116.69 o
  -8  -3  10       80.56       34.66     94.44 o
  -7  -3  10       37.23       89.02     68.72 o
  -6  -3  10       60.07       61.03     75.85 o
  -5  -3  10     1225.62     1334.13    204.92 o
  -4  -3  10     2406.90     2297.95    164.35 o
  -3  -3  10     1666.68     1890.93    153.38 o
  -2  -3  10     9164.84     9673.93    492.37 o
  -1  -3  10     1584.63     1619.41    224.84 o
   0  -3  10     7243.92     7251.77    453.95 o
   1  -3  10     2262.47     2524.46    268.95 o
   2  -3  10      848.05      668.82    166.49 o
   3  -3  10     1895.30     2042.05    249.03 o
   4  -3  10      117.87       59.77    115.27 o
   5  -3  10      560.41      756.77    163.05 o
   6  -3  10     2700.05     3096.77    266.39 o
  -8  -2  10      265.05      171.24    105.96 o
  -7  -2  10     6219.46     6279.31    229.99 o
  -6  -2  10        1.73      114.15     65.54 o
  -5  -2  10      164.12      243.53     75.86 o
  -4  -2  10        3.43      -24.99     62.36 o
  -3  -2  10     6765.30     7223.65    523.68 o
  -2  -2  10      452.21      397.82     91.03 o
  -1  -2  10    12491.55    11876.11    408.77 o
   0  -2  10     1853.09     1531.50    143.36 o
   1  -2  10     4853.76     4922.81    248.60 o
   2  -2  10     2220.43     2359.02    182.58 o
   3  -2  10     3246.04     3056.26    186.51 o
   4  -2  10     4004.97     3898.83    212.24 o
   5  -2  10      276.98      318.66    106.73 o
   6  -2  10       46.00       21.23     96.41 o
  -8  -1  10       23.75      -95.77     95.77 o
  -7  -1  10      166.03      162.38     73.42 o
  -6  -1  10     2444.05     2514.48    151.73 o
  -5  -1  10     1052.79     1171.47    112.69 o
  -4  -1  10     6467.68     6730.32    262.82 o
  -3  -1  10     8100.57     8477.12    277.49 o
  -2  -1  10     4090.93     3695.66    266.11 o
  -1  -1  10     9374.20     8963.76    360.03 o
   0  -1  10      859.85      733.51    118.08 o
   1  -1  10     9744.32     9605.46    509.45 o
   2  -1  10      154.79      168.88     87.71 o
   3  -1  10     2579.81     2777.37    456.40 o
   4  -1  10       42.20       74.12     87.52 o
   5  -1  10      710.31      825.97    133.59 o
   6  -1  10       64.96      110.11    132.87 o
  -8   0  10     2533.46     2968.58    226.54 o
  -7   0  10      195.27      108.17     76.99 o
  -6   0  10     3203.49     3526.14    180.74 o
  -5   0  10     1208.59     1333.26    122.05 o
  -4   0  10       61.82      -16.09     60.46 o
  -3   0  10      566.88      720.25     97.30 o
  -2   0  10     3015.47     3157.42    193.27 o
  -1   0  10     1155.67     1042.28    115.34 o
   0   0  10     3418.13     3884.74    195.29 o
   1   0  10     2137.49     2159.03    155.30 o
   2   0  10     3895.54     4127.92    210.31 o
   3   0  10      272.94      463.58    107.09 o
   4   0  10      488.15      571.74    120.36 o
   5   0  10      526.10      542.21    158.22 o
  -8   1  10      101.11      281.97    140.78 o
  -7   1  10      284.67      158.62     86.65 o
  -6   1  10      118.50       78.74     77.59 o
  -5   1  10     7298.55     7422.89    301.62 o
  -4   1  10     2043.23     2153.51    237.25 o
  -3   1  10    13144.49    14317.20    408.63 o
  -2   1  10     5553.34     5883.30    239.52 o
  -1   1  10     9219.71     9668.09    322.23 o
   0   1  10    14324.00    15136.09    432.03 o
   1   1  10     2422.09     2703.26    178.12 o
   2   1  10     8732.54     9095.77    381.11 o
   3   1  10        0.51      -36.92     85.99 o
   4   1  10     1873.63     2112.80    280.98 o
  -7   2  10       24.07       34.80     79.64 o
  -6   2  10     1843.22     1807.69    148.98 o
  -5   2  10       89.38      115.51     78.92 o
  -4   2  10     2124.49     2602.75    170.77 o
  -3   2  10      365.24      316.38     91.02 o
  -2   2  10     2341.55     2777.86    178.02 o
  -1   2  10     2040.32     2293.82    264.66 o
   0   2  10     1630.39     1738.96    182.12 o
   1   2  10     1256.14     1243.76    157.94 o
   2   2  10      151.44       69.28     95.09 o
   3   2  10       11.27       -0.12    132.34 o
  -7   3  10      194.04     -157.96    233.38 o
  -6   3  10      632.40      578.25    167.92 o
  -5   3  10      834.62      820.39    160.39 o
  -4   3  10     6121.72     6213.26    265.01 o
  -3   3  10      860.38     1047.88    146.70 o
  -2   3  10    13820.63    15889.93    463.77 o
  -1   3  10     2340.28     2604.86    236.30 o
   0   3  10     8356.86     9085.61    806.86 o
   1   3  10     3330.98     3319.93    341.53 o
   2   3  10     1119.54     1028.85    233.38 o
  -5   4  10     1037.67     1067.76    186.37 o
  -4   4  10      922.54      599.34    212.03 o
  -3   4  10     2152.40     2607.41    248.22 o
  -2   4  10     1003.01     1421.61    253.30 o
  -1   4  10     1823.90     2050.59    290.30 o
   0   4  10     1604.55     1324.84    256.15 o
   0 -10  11        4.59      -48.38    182.15 o
   1 -10  11      242.04      324.81    142.84 o
   2 -10  11      508.07      234.80    214.88 o
  -2  -9  11     5668.77     5457.36    547.16 o
  -1  -9  11     1291.65     1244.11    180.11 o
   0  -9  11     1716.57     1772.26    195.26 o
   1  -9  11     1457.33     1556.98    190.68 o
   2  -9  11      653.62      477.44    145.19 o
   3  -9  11      395.01      477.85    146.07 o
   4  -9  11     1276.05     1357.09    219.15 o
  -4  -8  11     2873.18     2998.33    345.80 o
  -3  -8  11     7424.07     7506.65    338.15 o
  -2  -8  11      901.52      703.10    141.01 o
  -1  -8  11      924.23      984.89    194.96 o
   0  -8  11        6.77      -57.80    103.17 o
   1  -8  11      102.68      -20.05     93.42 o
   2  -8  11      540.54      479.02    133.09 o
   3  -8  11     1720.48     1525.49    257.57 o
   4  -8  11     2709.32     2496.00    314.49 o
   5  -8  11     1939.79     1987.97    294.57 o
  -5  -7  11     1176.96     1263.33    150.37 o
  -4  -7  11     1016.77     1199.62    229.11 o
  -3  -7  11     4891.82     5406.10    418.37 o
  -2  -7  11      221.84       79.69    135.19 o
  -1  -7  11     3781.92     3650.08    351.49 o
   0  -7  11      555.05      839.59    204.92 o
   1  -7  11      470.76      422.64    165.07 o
   2  -7  11        7.61      -56.92    108.15 o
   3  -7  11      650.29      715.78    196.38 o
   4  -7  11       99.43       28.46    123.80 o
   5  -7  11     2846.27     3355.51    352.91 o
  -6  -6  11     3109.28     2740.58    183.95 o
  -5  -6  11     7531.58     8138.52    326.67 o
  -4  -6  11     9075.79     9266.78    553.56 o
  -3  -6  11     5459.20     5054.61    397.03 o
  -2  -6  11     2983.30     2716.57    294.57 o
  -1  -6  11      570.04      553.56    163.65 o
   0  -6  11      780.93      843.86    186.42 o
   1  -6  11        5.56       79.69    109.57 o
   2  -6  11     1187.06      775.55    192.11 o
   5  -6  11     5150.05     5278.02    431.18 o
  -6  -5  11      132.83      109.50     91.15 o
  -5  -5  11     5778.55     6059.29    275.80 o
  -4  -5  11      265.49      320.30     94.44 o
  -3  -5  11      667.73      567.79    170.76 o
  -2  -5  11     1448.71     1407.38    224.84 o
  -1  -5  11      614.98      375.68    145.15 o
   0  -5  11      533.81      596.25    167.92 o
   1  -5  11     2656.72     2161.58    267.53 o
   2  -5  11        2.95      -79.69    103.88 o
   3  -5  11     4838.92     4250.59    377.10 o
   4  -5  11      969.51     1102.85    221.99 o
   5  -5  11     1231.22     1519.80    249.03 o
  -7  -4  11     1704.63     1648.60    157.20 o
  -6  -4  11     9599.79     9689.02    362.17 o
  -5  -4  11     7396.01     7597.59    313.59 o
  -4  -4  11     5830.47     5864.59    441.14 o
  -3  -4  11     8038.17     8339.26    334.87 o
  -2  -4  11     5017.81     4592.28    242.51 o
  -1  -4  11     1818.55     1351.88    221.99 o
   0  -4  11      970.01     1239.46    219.15 o
   1  -4  11      116.91      -45.54     95.34 o
   2  -4  11       44.73       38.42    118.11 o
   3  -4  11     1873.10     2767.80    300.26 o
   4  -4  11      591.53      412.68    155.11 o
   5  -4  11     4225.17     4217.86    377.10 o
  -7  -3  11     2037.52     1909.36    367.53 o
  -6  -3  11     6666.60     7428.79    260.59 o
  -5  -3  11        6.40      -22.81     73.27 o
  -4  -3  11     6417.75     6787.12    295.20 o
  -3  -3  11      176.08      256.70     98.19 o
  -2  -3  11     1152.92     1318.06    162.23 o
  -1  -3  11      376.30      480.37    105.87 o
   0  -3  11     1555.27     1894.25    169.44 o
   1  -3  11      223.58      227.34    108.15 o
   2  -3  11     6478.64     6400.79    441.14 o
   3  -3  11     1579.63     2057.70    266.11 o
   4  -3  11     8379.84     7483.72    493.79 o
   5  -3  11     3164.03     2819.35    227.40 o
  -7  -2  11     2598.76     2645.05    307.49 o
  -6  -2  11     1755.30     1945.33    162.33 o
  -5  -2  11     3644.29     4159.42    195.85 o
  -4  -2  11     4020.15     4249.41    197.60 o
  -3  -2  11     1802.25     1785.70    160.47 o
  -2  -2  11     5247.90     5196.49    258.68 o
  -1  -2  11      537.82      801.78    126.21 o
   0  -2  11      229.78      248.52    113.13 o
   1  -2  11      163.51      102.97     83.38 o
   2  -2  11      737.01      682.33    127.29 o
   3  -2  11      152.75      201.11    100.28 o
   4  -2  11     4034.45     4807.30    281.23 o
   5  -2  11       30.91       71.31    102.90 o
  -7  -1  11     1668.02     1541.85    138.04 o
  -6  -1  11     2857.26     3122.59    179.36 o
  -5  -1  11     3902.29     4132.38    201.98 o
  -4  -1  11      367.49      354.56    112.75 o
  -3  -1  11     3636.01     4105.61    201.39 o
  -2  -1  11      782.42      770.16    108.57 o
  -1  -1  11      347.66      404.43     94.37 o
   0  -1  11     3156.24     3398.30    191.27 o
   1  -1  11     2143.50     2285.45    166.61 o
   2  -1  11     2840.94     3541.18    250.73 o
   3  -1  11     4827.27     5267.06    481.70 o
   4  -1  11     3456.55     3277.78    356.47 o
  -7   0  11     1238.85     1347.00    138.71 o
  -6   0  11     2075.54     1949.68    152.41 o
  -5   0  11      876.40      861.37    139.97 o
  -4   0  11     2366.87     2451.47    164.80 o
  -3   0  11     2755.64     2967.98    177.94 o
  -2   0  11      153.17      191.91     80.45 o
  -1   0  11     2741.80     2753.58    175.72 o
   0   0  11      957.86      981.75    123.30 o
   1   0  11      134.63      149.95     86.54 o
   2   0  11      780.17      828.58    146.90 o
   3   0  11      600.44      601.70    136.32 o
  -6   1  11     1860.18     1878.69    157.87 o
  -5   1  11     7811.77     8336.89    305.28 o
  -4   1  11     3023.00     3176.39    189.84 o
  -3   1  11     1359.47     1413.24    141.74 o
  -2   1  11      915.03      817.31    121.87 o
  -1   1  11     1016.09     1162.62    133.20 o
   0   1  11        3.29       78.74     82.10 o
   1   1  11     2873.68     3573.37    248.15 o
   2   1  11     3446.72     3673.94    253.07 o
  -5   2  11     2041.75     2085.24    295.62 o
  -4   2  11       33.26       36.50     88.17 o
  -3   2  11      554.32      414.76    101.93 o
  -2   2  11       55.52       -5.82     79.77 o
  -1   2  11      428.28      459.26    113.46 o
   0   2  11       96.29      154.61    105.60 o
   1   2  11     3842.00     4323.77    298.13 o
  -3   3  11      194.75       35.58     88.95 o
  -2   3  11      522.25      621.22    136.91 o
  -1   3  11       75.05       79.69    163.65 o
  -2  -8  12     2413.70     2917.21    350.07 o
  -1  -8  12     3746.19     3768.19    387.06 o
   0  -8  12     5753.19     6476.21    486.68 o
   1  -8  12     3742.50     3107.90    354.33 o
   2  -8  12    10888.49    10827.84    657.44 o
  -3  -7  12       12.81        8.54    128.07 o
  -2  -7  12     1460.29     1519.80    261.84 o
  -1  -7  12      343.76      128.07    145.15 o
   0  -7  12     1413.32     1793.02    280.34 o
   1  -7  12     3277.77     3233.13    351.49 o
   2  -7  12     1227.35      700.13    206.34 o
   3  -7  12      732.05     1043.08    243.34 o
  -4  -6  12     2612.21     2591.02    212.74 o
  -3  -6  12      132.59      169.34    142.30 o
  -2  -6  12     6992.28     8097.05    530.79 o
  -1  -6  12     2436.97     2427.69    301.68 o
   1  -6  12     5409.80     5296.52    429.76 o
   2  -6  12     6143.93     5157.07    439.72 o
   3  -6  12     6323.19     6806.36    505.18 o
   4  -6  12      359.61      224.84    180.72 o
  -5  -5  12      523.37      531.03    120.12 o
  -4  -5  12      201.89      251.46    102.52 o
  -3  -5  12     2581.24     2675.60    265.40 o
  -2  -5  12      987.48      933.51    212.03 o
  -1  -5  12     1909.83     1972.32    280.34 o
   0  -5  12     2772.09     2101.82    284.61 o
   1  -5  12     1827.46     1941.01    287.45 o
   2  -5  12     1786.16     2128.85    298.84 o
   3  -5  12     1043.74     1539.72    271.80 o
   4  -5  12       19.66       85.38    139.46 o
  -5  -4  12      670.73      740.31    131.84 o
  -4  -4  12      337.40      405.14    111.20 o
  -3  -4  12     1678.57     1366.37    156.93 o
  -2  -4  12      471.45      493.22    116.96 o
  -1  -4  12    10088.88    10386.64    411.36 o
   0  -4  12      940.78      839.71    141.84 o
   1  -4  12    11176.03    12544.02    690.17 o
   2  -4  12     2065.23     2264.04    298.84 o
   3  -4  12     2507.95     2831.83    331.57 o
   4  -4  12     1524.59     1763.14    274.65 o
  -6  -3  12       70.42      201.35    118.65 o
  -5  -3  12     2522.31     2814.04    175.11 o
  -4  -3  12     2334.19     2348.29    189.23 o
  -3  -3  12     2795.20     3230.62    218.95 o
  -2  -3  12     5480.06     5340.69    475.29 o
  -1  -3  12     4140.47     4753.28    583.44 o
   0  -3  12     2041.34     2102.39    340.82 o
   1  -3  12     2334.18     2625.84    211.81 o
   2  -3  12      316.50      355.11    155.82 o
   3  -3  12     1808.44     1904.70    222.70 o
  -6  -2  12     1428.25     1501.13    183.26 o
  -5  -2  12     1205.73     1268.52    132.52 o
  -4  -2  12      787.11      757.08    112.98 o
  -3  -2  12     2381.91     2480.90    167.76 o
  -2  -2  12      902.29      834.88    137.76 o
  -1  -2  12      807.79      913.46    143.22 o
   0  -2  12     4346.07     4582.31    269.77 o
   1  -2  12      543.97      412.21    186.42 o
   2  -2  12     4494.24     5449.48    419.08 o
   3  -2  12      902.95     1017.50    163.01 o
  -5  -1  12     1421.27     1462.95    143.59 o
  -4  -1  12     3126.56     3417.80    198.27 o
  -3  -1  12     7070.07     7331.59    283.80 o
  -2  -1  12     5349.04     5979.38    258.10 o
  -1  -1  12     8451.06     8961.96    513.00 o
   0  -1  12     3684.32     3961.54    220.02 o
   1  -1  12     2659.67     2967.93    272.51 o
   2  -1  12     6619.49     7230.00    350.15 o
  -5   0  12       31.72       16.87     82.40 o
  -4   0  12     4318.48     5077.01    242.86 o
  -3   0  12       33.12      -41.25     79.33 o
  -2   0  12     3428.22     3618.42    210.52 o
  -1   0  12      451.62      379.43    107.89 o
   0   0  12     1723.78     1833.38    168.49 o
   1   0  12     1310.19     1272.85    172.93 o
  -3   1  12     3266.69     3519.85    216.28 o
  -2   1  12     7366.23     8713.90    334.72 o
  -1   1  12     2132.07     2319.79    185.12 o
  -1  -6  13     1900.54     1785.90    287.45 o
  -2  -5  13     1209.08     1413.69    179.73 o
  -1  -5  13      633.63      904.69    151.75 o
   0  -5  13      104.43      324.45    163.65 o
   1  -5  13      270.65      298.84    175.03 o
  -3  -4  13     4282.63     4986.30    382.80 o
  -2  -4  13      840.79     1091.09    191.40 o
  -1  -4  13      926.12      861.84    310.93 o
   0  -4  13      551.09      535.98    134.48 o
   1  -4  13       47.02       64.30    120.25 o
  -3  -3  13     1735.30     2037.22    193.42 o
  -2  -3  13      486.33      764.46    139.80 o
  -1  -3  13      337.75      425.72    161.51 o
   0  -3  13     2973.20     2785.08    247.61 o
  -2  -2  13     1328.01     1281.80    150.12 o
  -1  -2  13      653.53      680.29    257.95 o
   0  -2  13       32.61      443.99    249.03 o
 
